# Supplementary material for: N-[2-(Tri­fluoro­meth­yl)phen­yl]maleamic acid: crystal structure and Hirshfeld surface analysis
Source: Acta Crystallogr E Crystallogr Commun. 2019 May 10;75(Pt 6):766–9. doi: 10.1107/S2056989019006509 (PMC6658960; doi:10.1107/S2056989019006509)
Supplement: Supplementary file 1 [file e-75-00766-sup1.cif]

##############################################################################
#                                                                            #
# This CIF contains the data in a paper accepted for publication in          #
# Acta Crystallographica Section E. It conforms to the requirements of       #
# Notes for Authors for Acta Crystallographica Section E, and has been       #
# peer reviewed under the auspices of the IUCr Commission on Journals.       #
#                                                                            #
# Full details of the Crystallographic Information File format               #
# are given in the paper "The Crystallographic Information File (CIF):       #
# a New Standard Archive File for Crystallography" by S. R. Hall, F. H.      #
# Allen and I. D. Brown [Acta Cryst. (1991), A47, 655-685].                  #
#                                                                            #
# The current version of the core CIF dictionary is obtainable from          #
# ftp://ftp.iucr.org/pub/cif_core.dic.                                       #
#                                                                            #
# Software is freely available for graphical display of the structure(s)     #
# in this CIF. For information consult the CIF software page                 #
# http://www.iucr.org/resources/cif/software.                                #
#                                                                            #
# This file may be used for bona fide research purposes within the           #
# scientific community so long as proper attribution is given to the journal # 
# article from which it was obtained.                                        #
#                                                                            #
##############################################################################
data_I
_database_code_depnum_ccdc_archive 'CCDC 1914411'
_audit_creation_method     'SHELXL-2016/4'
_journal_date_recd_electronic     2019-04-05
_journal_date_accepted     2019-05-07
_journal_name_full     'Acta Crystallographica, Section E'
_journal_year     2019
_journal_volume     75
_journal_issue      6
_journal_page_first     766
_journal_page_last     769
_journal_paper_category     GO
_journal_paper_doi     10.1107/S2056989019006509
_journal_coeditor_code     HB7816
_publ_contact_author_name     'Ismail Warad'
_publ_contact_author_address
;
Department of Chemistry, Science College, An-Najah National University, PO Box
7, Nablus,
Palestinian Territories
;
_publ_contact_author_email
                             'khalil.i@najah.edu; s.naveen@jainuniversity.ac.in'
_publ_contact_author_fax     ?
_publ_contact_author_phone     ?
_publ_section_title
;
<i>N</i>-[2-(Trifluoromethyl)phenyl]maleamic acid: crystal structure and
Hirshfeld surface analysis
;
loop_
    _publ_author_name
    _publ_author_footnote
    _publ_author_address
    'Suchetan, P. A.' .
;
Dept. of Chemistry, University College of Science, Tumkur University, Tumkur,
572 103,
India
;
    'Prakash, Shet M.' .
;
Dept. of Chemistry, University College of Science, Tumkur University, Tumkur,
572 103,
India
;
    'Lokanath, N. K.' .
;
Department of Studies in Physics, University of Mysore, Manasagangotri,
Mysuru 570 006,
India
;
    'Naveen, S.' .
;
Department of Basic Sciences, School of Engineering and Technology, Jain
University, Bangalore 562 112,
India
;
    'Warad, Ismail' .
;
Department of Chemistry, Science College, An-Najah National University,
PO Box 7, Nablus,
Palestinian Territories
;
_publ_section_synopsis
;
The --COOH group of the title compound adopts a <i>syn</i> conformation (O\\db
C---O---H = 0\%) unlike the <i>anti</i> conformation observed in related
maleamic acids. This is correlated with the formation of carboxylic acid
inversion dimers linked by pairwise O---H...O hydrogen bonds in the crystal of
the title compound rather than an intramolecular O---H...O hydrogen bond.
;
_chemical_name_systematic
;
<i>N</i>-[2-(Trifluoromethyl)phenyl]maleamic acid
;
_chemical_name_common     ?
_chemical_formula_moiety     'C11 H8 F3 N O3'
_chemical_formula_sum     'C11 H8 F3 N O3'
_chemical_formula_iupac     'C11 H8 F3 N O3'
_chemical_formula_weight     259.18
_chemical_melting_point     440
_symmetry_space_group_name_hall     '-P 2ybc'
_space_group_crystal_system     monoclinic
_space_group_name_H-M_alt     'P 21/c'
_space_group_name_Hall     '-P 2ybc'
loop_
    _space_group_symop_operation_xyz
    'x, y, z'
    '-x, y+1/2, -z+1/2'
    '-x, -y, -z'
    'x, -y-1/2, z-1/2'
_cell_length_a     16.307(4)
_cell_length_b     7.6438(16)
_cell_length_c     9.532(2)
_cell_angle_alpha     90
_cell_angle_beta     103.669(8)
_cell_angle_gamma     90
_cell_volume     1154.5(4)
_cell_formula_units_Z     4
_cell_measurement_reflns_used     143
_cell_measurement_theta_min     3.5
_cell_measurement_theta_max     27.5
_cell_measurement_temperature     293(2)
_cell_special_details     Prism
_exptl_crystal_description     Prism
_exptl_crystal_colour     colourless
_exptl_crystal_size_max     0.22
_exptl_crystal_size_mid     0.19
_exptl_crystal_size_min     0.17
_exptl_crystal_density_diffrn     1.491
_exptl_crystal_density_meas     ?
_exptl_crystal_density_method     ?
_exptl_crystal_F_000     528
_exptl_absorpt_coefficient_mu     0.140
_exptl_absorpt_correction_type     multi-scan
_exptl_absorpt_process_details
;
(SADABS; Bruker, 2009)
;
_exptl_absorpt_correction_T_min     0.970
_exptl_absorpt_correction_T_max     0.976
_diffrn_ambient_temperature     293(2)
_diffrn_source     'fine-focus sealed tube'
_diffrn_radiation_type     MoK\a
_diffrn_radiation_wavelength     0.71073
_diffrn_radiation_monochromator     graphite
_diffrn_measurement_device_type     'Bruker APEXII CCD'
_diffrn_measurement_method     \w
_diffrn_detector_area_resol_mean     ?
_diffrn_reflns_number     4213
_diffrn_reflns_av_R_equivalents     0.0606
_diffrn_reflns_av_unetI/netI     0.0613
_diffrn_reflns_theta_min     3.456
_diffrn_reflns_theta_max     27.527
_diffrn_reflns_theta_full     25.242
_diffrn_measured_fraction_theta_max     0.979
_diffrn_measured_fraction_theta_full     0.991
_diffrn_reflns_limit_h_min     -21
_diffrn_reflns_limit_h_max     12
_diffrn_reflns_limit_k_min     -9
_diffrn_reflns_limit_k_max     9
_diffrn_reflns_limit_l_min     -12
_diffrn_reflns_limit_l_max     11
_refine_special_details     ?
_reflns_number_total     2598
_reflns_number_gt     1690
_reflns_threshold_expression     'I > 2\s(I)'
_refine_ls_structure_factor_coef     Fsqd
_refine_ls_matrix_type     full
_refine_ls_R_factor_all     0.0996
_refine_ls_R_factor_gt     0.0646
_refine_ls_wR_factor_gt     0.1604
_refine_ls_wR_factor_ref     0.1856
_refine_ls_goodness_of_fit_ref     1.025
_refine_ls_restrained_S_all     1.025
_refine_ls_number_reflns     2598
_refine_ls_number_parameters     171
_refine_ls_number_restraints     2
_refine_ls_hydrogen_treatment     mixed
_refine_ls_weighting_scheme     calc
_refine_ls_weighting_details
              'w=1/[\s^2^(Fo^2^)+(0.0701P)^2^+0.4963P] where P=(Fo^2^+2Fc^2^)/3'
_atom_sites_solution_hydrogens     mixed
_atom_sites_solution_primary     dual
_atom_sites_solution_secondary     ?
_refine_ls_shift/su_max     0.000
_refine_ls_shift/su_mean     0.000
_refine_diff_density_max     0.336
_refine_diff_density_min     -0.264
_refine_ls_extinction_method     none
_refine_ls_extinction_coef     .
loop_
    _atom_type_symbol
    _atom_type_description
    _atom_type_scat_dispersion_real
    _atom_type_scat_dispersion_imag
    _atom_type_scat_source
    'C' 'C' 0.0033 0.0016
                         'International Tables Vol C Tables 4.2.6.8 and 6.1.1.4'
    'H' 'H' 0.0000 0.0000
                         'International Tables Vol C Tables 4.2.6.8 and 6.1.1.4'
    'F' 'F' 0.0171 0.0103
                         'International Tables Vol C Tables 4.2.6.8 and 6.1.1.4'
    'N' 'N' 0.0061 0.0033
                         'International Tables Vol C Tables 4.2.6.8 and 6.1.1.4'
    'O' 'O' 0.0106 0.0060
                         'International Tables Vol C Tables 4.2.6.8 and 6.1.1.4'
_computing_data_collection
;
APEX2 (Bruker, 2009)
;
_computing_cell_refinement
;
SAINT-Plus (Bruker, 2009)
;
_computing_data_reduction
;
SAINT-Plus (Bruker, 2009)
;
_computing_structure_solution
;
SHELXT2016 (Sheldrick, 2015a)
;
_computing_structure_refinement
;
SHELXL2016 (Sheldrick, 2015b)
;
_computing_molecular_graphics
;
Mercury (Macrae <i>et al.</i>,  2008)
;
_computing_publication_material
;
SHELXL2016 (Sheldrick, 2015b)
;
loop_
    _atom_site_type_symbol
    _atom_site_label
    _atom_site_fract_x
    _atom_site_fract_y
    _atom_site_fract_z
    _atom_site_U_iso_or_equiv
    _atom_site_adp_type
    _atom_site_calc_flag
    _atom_site_occupancy
    _atom_site_disorder_assembly
    _atom_site_disorder_group
    O O1 0.34076(13) 0.7544(3) 0.73122(17) 0.0570(5) Uani d 1 . .
    O O2 0.41280(13) 1.1030(3) 0.8624(2) 0.0604(6) Uani d 1 . .
    O O3 0.52092(13) 0.9298(3) 0.8536(2) 0.0609(5) Uani d 1 . .
    N N1 0.28493(13) 0.6788(3) 0.4975(2) 0.0475(5) Uani d 1 . .
    F F2 0.15299(15) 0.6837(4) 0.2366(2) 0.1062(8) Uani d 1 . .
    F F3 0.03339(14) 0.6184(4) 0.2675(3) 0.1295(11) Uani d 1 . .
    C C1 0.23369(16) 0.5362(3) 0.5229(2) 0.0457(6) Uani d 1 . .
    F F1 0.1069(2) 0.8137(3) 0.3972(3) 0.1357(12) Uani d 1 . .
    C C7 0.33398(15) 0.7774(3) 0.6013(2) 0.0425(6) Uani d 1 . .
    C C10 0.45863(17) 1.0115(3) 0.7934(3) 0.0465(6) Uani d 1 . .
    C C9 0.43322(18) 1.0235(4) 0.6336(3) 0.0523(7) Uani d 1 . .
    H H9 0.457140 1.113209 0.590732 0.063 Uiso calc 1 . .
    C C8 0.38002(17) 0.9193(3) 0.5470(3) 0.0502(6) Uani d 1 . .
    H H8 0.371000 0.935384 0.447771 0.060 Uiso calc 1 . .
    C C6 0.26681(18) 0.4086(4) 0.6223(3) 0.0580(7) Uani d 1 . .
    H H6 0.322621 0.416324 0.674408 0.070 Uiso calc 1 . .
    C C2 0.15006(17) 0.5244(4) 0.4447(3) 0.0546(7) Uani d 1 . .
    C C3 0.1014(2) 0.3826(5) 0.4683(4) 0.0756(9) Uani d 1 . .
    H H3 0.045544 0.373178 0.416789 0.091 Uiso calc 1 . .
    C C5 0.2173(2) 0.2686(5) 0.6450(4) 0.0761(10) Uani d 1 . .
    H H5 0.239695 0.183177 0.712740 0.091 Uiso calc 1 . .
    C C11 0.1111(2) 0.6602(5) 0.3390(4) 0.0750(9) Uani d 1 . .
    C C4 0.1357(2) 0.2570(5) 0.5674(4) 0.0861(11) Uani d 1 . .
    H H4 0.102772 0.162430 0.581975 0.103 Uiso calc 1 . .
    H H1N 0.285(2) 0.717(4) 0.413(2) 0.072(10) Uiso d 1 . .
    H H2O 0.433(3) 1.094(6) 0.952(2) 0.104(14) Uiso d 1 . .
loop_
    _atom_site_aniso_label
    _atom_site_aniso_U_11
    _atom_site_aniso_U_22
    _atom_site_aniso_U_33
    _atom_site_aniso_U_12
    _atom_site_aniso_U_13
    _atom_site_aniso_U_23
    O1 0.0721(13) 0.0702(12) 0.0297(8) -0.0182(10) 0.0138(8) -0.0043(8)
    O2 0.0620(12) 0.0664(13) 0.0500(11) 0.0158(10) 0.0073(9) -0.0087(10)
    O3 0.0565(12) 0.0719(13) 0.0507(10) 0.0130(10) 0.0051(9) -0.0098(9)
    N1 0.0513(12) 0.0585(13) 0.0319(10) -0.0109(10) 0.0085(8) -0.0007(10)
    F2 0.0939(16) 0.152(2) 0.0649(12) -0.0081(15) 0.0031(11) 0.0347(13)
    F3 0.0652(14) 0.161(2) 0.136(2) -0.0054(16) -0.0303(13) 0.0407(19)
    C1 0.0465(14) 0.0539(14) 0.0380(11) -0.0066(12) 0.0127(10) -0.0059(11)
    F1 0.188(3) 0.0863(17) 0.1125(19) 0.0550(19) -0.0055(18) 0.0035(15)
    C7 0.0436(13) 0.0517(13) 0.0319(11) -0.0027(11) 0.0084(9) -0.0030(10)
    C10 0.0488(14) 0.0410(12) 0.0483(13) -0.0048(11) 0.0089(11) -0.0058(11)
    C9 0.0653(17) 0.0480(15) 0.0452(13) -0.0079(13) 0.0163(12) 0.0014(11)
    C8 0.0610(16) 0.0553(15) 0.0339(11) -0.0063(13) 0.0104(11) 0.0031(11)
    C6 0.0467(15) 0.0666(18) 0.0597(16) -0.0050(14) 0.0104(12) 0.0043(14)
    C2 0.0421(14) 0.0652(17) 0.0542(15) -0.0019(13) 0.0071(11) -0.0063(14)
    C3 0.0479(16) 0.088(2) 0.086(2) -0.0175(17) 0.0066(15) -0.003(2)
    C5 0.066(2) 0.071(2) 0.091(2) -0.0053(17) 0.0175(17) 0.0224(19)
    C11 0.0561(19) 0.093(3) 0.0674(19) -0.0018(19) -0.0028(15) 0.005(2)
    C4 0.067(2) 0.079(2) 0.112(3) -0.0220(19) 0.020(2) 0.014(2)
_geom_special_details
;
 All esds (except the esd in the dihedral angle between two l.s. planes)
 are estimated using the full covariance matrix.  The cell esds are taken
 into account individually in the estimation of esds in distances, angles
 and torsion angles; correlations between esds in cell parameters are only
 used when they are defined by crystal symmetry.  An approximate (isotropic)
 treatment of cell esds is used for estimating esds involving l.s. planes.
;
loop_
    _geom_bond_atom_site_label_1
    _geom_bond_atom_site_label_2
    _geom_bond_site_symmetry_2
    _geom_bond_distance
    _geom_bond_publ_flag
    O1 C7 . 1.230(3) ?
    O2 C10 . 1.309(3) ?
    O2 H2O . 0.845(18) ?
    O3 C10 . 1.215(3) ?
    N1 C7 . 1.346(3) ?
    N1 C1 . 1.428(3) ?
    N1 H1N . 0.861(18) ?
    F2 C11 . 1.328(4) ?
    F3 C11 . 1.329(4) ?
    C1 C6 . 1.378(4) ?
    C1 C2 . 1.394(4) ?
    F1 C11 . 1.307(4) ?
    C7 C8 . 1.481(3) ?
    C10 C9 . 1.483(4) ?
    C9 C8 . 1.316(4) ?
    C9 H9 . 0.9300 ?
    C8 H8 . 0.9300 ?
    C6 C5 . 1.388(4) ?
    C6 H6 . 0.9300 ?
    C2 C3 . 1.393(4) ?
    C2 C11 . 1.481(4) ?
    C3 C4 . 1.369(5) ?
    C3 H3 . 0.9300 ?
    C5 C4 . 1.365(5) ?
    C5 H5 . 0.9300 ?
    C4 H4 . 0.9300 ?
loop_
    _geom_angle_atom_site_label_1
    _geom_angle_atom_site_label_2
    _geom_angle_atom_site_label_3
    _geom_angle_site_symmetry_1
    _geom_angle_site_symmetry_3
    _geom_angle
    _geom_angle_publ_flag
    C10 O2 H2O . . 110(3) ?
    C7 N1 C1 . . 124.9(2) ?
    C7 N1 H1N . . 112(2) ?
    C1 N1 H1N . . 123(2) ?
    C6 C1 C2 . . 119.8(2) ?
    C6 C1 N1 . . 120.4(2) ?
    C2 C1 N1 . . 119.8(2) ?
    O1 C7 N1 . . 123.8(2) ?
    O1 C7 C8 . . 121.6(2) ?
    N1 C7 C8 . . 114.6(2) ?
    O3 C10 O2 . . 123.4(2) ?
    O3 C10 C9 . . 121.1(2) ?
    O2 C10 C9 . . 115.4(2) ?
    C8 C9 C10 . . 126.1(2) ?
    C8 C9 H9 . . 116.9 ?
    C10 C9 H9 . . 116.9 ?
    C9 C8 C7 . . 122.5(2) ?
    C9 C8 H8 . . 118.7 ?
    C7 C8 H8 . . 118.7 ?
    C1 C6 C5 . . 120.4(3) ?
    C1 C6 H6 . . 119.8 ?
    C5 C6 H6 . . 119.8 ?
    C1 C2 C3 . . 119.1(3) ?
    C1 C2 C11 . . 121.8(3) ?
    C3 C2 C11 . . 119.1(3) ?
    C4 C3 C2 . . 120.1(3) ?
    C4 C3 H3 . . 119.9 ?
    C2 C3 H3 . . 119.9 ?
    C4 C5 C6 . . 119.6(3) ?
    C4 C5 H5 . . 120.2 ?
    C6 C5 H5 . . 120.2 ?
    F1 C11 F3 . . 107.1(3) ?
    F1 C11 F2 . . 106.2(4) ?
    F3 C11 F2 . . 104.4(3) ?
    F1 C11 C2 . . 113.4(3) ?
    F3 C11 C2 . . 112.6(3) ?
    F2 C11 C2 . . 112.5(3) ?
    C3 C4 C5 . . 121.0(3) ?
    C3 C4 H4 . . 119.5 ?
    C5 C4 H4 . . 119.5 ?
loop_
    _geom_torsion_atom_site_label_1
    _geom_torsion_atom_site_label_2
    _geom_torsion_atom_site_label_3
    _geom_torsion_atom_site_label_4
    _geom_torsion_site_symmetry_1
    _geom_torsion_site_symmetry_2
    _geom_torsion_site_symmetry_3
    _geom_torsion_site_symmetry_4
    _geom_torsion
    _geom_torsion_publ_flag
    C7 N1 C1 C6 . . . . -48.6(4) ?
    C7 N1 C1 C2 . . . . 132.6(3) ?
    C1 N1 C7 O1 . . . . 0.7(4) ?
    C1 N1 C7 C8 . . . . -179.1(2) ?
    O3 C10 C9 C8 . . . . 92.9(4) ?
    O2 C10 C9 C8 . . . . -91.3(4) ?
    C10 C9 C8 C7 . . . . 3.4(5) ?
    O1 C7 C8 C9 . . . . 3.0(4) ?
    N1 C7 C8 C9 . . . . -177.3(3) ?
    C2 C1 C6 C5 . . . . -0.1(4) ?
    N1 C1 C6 C5 . . . . -178.9(3) ?
    C6 C1 C2 C3 . . . . -0.2(4) ?
    N1 C1 C2 C3 . . . . 178.6(3) ?
    C6 C1 C2 C11 . . . . 178.7(3) ?
    N1 C1 C2 C11 . . . . -2.5(4) ?
    C1 C2 C3 C4 . . . . 0.0(5) ?
    C11 C2 C3 C4 . . . . -178.9(3) ?
    C1 C6 C5 C4 . . . . 0.6(5) ?
    C1 C2 C11 F1 . . . . -63.2(4) ?
    C3 C2 C11 F1 . . . . 115.7(4) ?
    C1 C2 C11 F3 . . . . 175.0(3) ?
    C3 C2 C11 F3 . . . . -6.1(5) ?
    C1 C2 C11 F2 . . . . 57.3(4) ?
    C3 C2 C11 F2 . . . . -123.8(3) ?
    C2 C3 C4 C5 . . . . 0.4(6) ?
    C6 C5 C4 C3 . . . . -0.7(6) ?
loop_
    _geom_hbond_atom_site_label_d
    _geom_hbond_atom_site_label_h
    _geom_hbond_atom_site_label_a
    _geom_hbond_site_symmetry_A
    _geom_hbond_distance_dh
    _geom_hbond_distance_ha
    _geom_hbond_distance_da
    _geom_hbond_angle_dha
    N1 H1N O1 4_575 0.86(2) 2.15(2) 2.937(3) 153(3)
    O2 H2O O3 3_677 0.84(2) 1.84(2) 2.679(3) 179(7)
    C8 H8 O1 4_575 0.93 2.48 3.213(3) 136
    C9 H9 O3 2_656 0.93 2.49 3.190(4) 133
_shelx_space_group_comment
;
The symmetry employed for this shelxl refinement is uniquely defined
by the following loop, which should always be used as a source of
symmetry information in preference to the above space-group names.
They are only intended as comments.
;
_shelx_estimated_absorpt_T_min     ?
_shelx_estimated_absorpt_T_max     ?
_shelx_hkl_file
;
  -3   0   0 1270.53    7.71
  -4   0   0 2045.57   11.60
  -5   0   0 1326.07   10.11
  -6   0   0   13.09    1.34
  -7   0   0  704.11    8.52
  -8   0   0  565.73    8.44
  -9   0   0  237.60    6.98
 -10   0   0  283.59    7.64
 -11   0   0  156.25    9.36
 -12   0   0    5.94    1.70
 -13   0   0   35.54    3.27
 -14   0   0    2.56    2.72
 -15   0   0    3.95    2.44
 -16   0   0  263.40   76.11
 -17   0   0    3.74    2.95
 -18   0   0    7.66    3.37
 -19   0   0    6.92    3.46
 -20   0   0    0.97    2.47
  -2   1   0    1.28    0.28
  -2  -1   0    2.12    0.55
  -3   1   0  252.20    3.51
  -3  -1   0  294.59    4.06
  -6   1   0    2.65    2.37
  -6  -1   0   -0.50    2.28
  -7  -1   0  543.68    7.72
  -8   1   0   39.14    2.92
  -8  -1   0   42.52    2.88
  -9   1   0  182.27    5.58
  -9  -1   0  181.72    5.62
 -10   1   0    6.93    2.11
 -10  -1   0    4.60    1.78
 -11  -1   0   20.62    2.59
 -12   1   0   55.58    9.27
 -12  -1   0   62.95    9.23
 -13   1   0    4.25    1.62
 -13  -1   0    4.37    1.50
 -14   1   0    5.96    2.81
 -14  -1   0    2.42    2.25
 -15   1   0   -1.76    2.27
 -15  -1   0    1.11    2.30
 -16   1   0    3.95    2.77
 -16  -1   0   -0.95    2.45
 -17   1   0   39.40    4.29
 -17  -1   0   35.36    4.10
 -18   1   0    6.59    2.80
 -18  -1   0    5.22    2.77
 -19   1   0    3.38    3.54
 -19  -1   0    1.52    2.74
 -20   1   0   18.55    4.58
 -20  -1   0   12.47    4.17
   0   2   0  402.07    4.06
   0  -2   0  462.27    4.32
  -1   2   0 3098.97   13.56
  -1  -2   0 3469.17   14.31
  -2   2   0 2695.90   13.17
  -2  -2   0 3016.07   13.67
  -3   2   0  773.55    6.84
  -3  -2   0  898.55    7.45
  -4  -2   0 1950.92   12.41
  -5   2   0  817.16    8.38
  -5  -2   0 1016.76    9.27
  -6   2   0  548.91    8.45
  -6  -2   0  685.77    8.70
  -8   2   0    0.96    1.59
  -8  -2   0    1.46    1.57
  -9   2   0  130.24    4.60
  -9  -2   0  165.46    5.08
 -10   2   0   19.34    2.63
 -10  -2   0   18.42    2.19
 -11   2   0   20.21    2.72
 -11  -2   0   22.57    2.40
 -12   2   0    8.13    2.62
 -12  -2   0    2.80    2.30
 -13   2   0  127.34   15.37
 -13  -2   0  145.42    6.39
 -14   2   0   25.01    3.61
 -14  -2   0   19.34    3.39
 -15   2   0   13.58    2.77
 -15  -2   0   18.34    3.71
 -16   2   0   10.07    2.60
 -16  -2   0   14.74    2.71
 -17   2   0    5.41    2.22
 -17  -2   0   -0.11    1.91
 -18   2   0   15.45    3.11
 -18  -2   0   19.02    3.71
 -19   2   0    9.01    3.01
 -19  -2   0   10.12    3.95
 -20   2   0   -1.00    2.50
 -20  -2   0    1.67    2.87
   0   3   0    1.23    0.56
   1   3   0  463.70    5.33
  -1   3   0  470.36    5.43
  -1  -3   0  519.58    5.70
  -2   3   0 1687.74   11.44
  -2  -3   0 1866.80   11.53
  -3   3   0  446.13    9.33
  -3  -3   0  509.37    6.07
  -4   3   0  145.51    3.90
  -4  -3   0  164.23    3.93
  -5   3   0   52.56    7.74
  -5  -3   0   44.44    2.39
  -6   3   0  924.65   14.53
  -6  -3   0 1174.13   17.23
  -7   3   0   44.20    2.67
  -7  -3   0   61.99    3.61
  -8   3   0  141.34    4.57
  -8  -3   0  192.94    5.63
  -9   3   0   99.73    4.83
  -9  -3   0  136.14   10.43
 -10   3   0   57.82   10.48
 -10  -3   0   65.63    4.95
 -11   3   0   89.01    4.91
 -11  -3   0  104.18    5.35
 -12   3   0   93.80    5.15
 -12  -3   0   97.58    5.04
 -13   3   0  177.45    7.50
 -13  -3   0  211.93    7.07
 -14   3   0  178.90    7.30
 -14  -3   0  201.92    7.87
 -15   3   0   27.70    6.17
 -15  -3   0   28.50    3.64
 -16   3   0   -0.30    2.34
 -16  -3   0   -3.10    2.03
 -17   3   0    3.14    2.40
 -17  -3   0    8.74    2.99
 -18   3   0    4.03    2.60
 -18  -3   0   -2.33    2.31
 -19   3   0    2.50    1.90
 -19  -3   0   -1.67    2.35
   0   4   0   77.69    4.97
   1   4   0  166.38   13.15
  -1   4   0  179.44    8.01
  -1  -4   0  197.04    4.31
  -2   4   0  318.75    9.40
  -2  -4   0  358.83    5.57
  -3   4   0   59.12    6.19
  -3  -4   0   68.43    2.67
  -4   4   0    5.40    0.85
  -4  -4   0    3.52    1.11
  -5   4   0    0.43    0.64
  -5  -4   0   -1.65    1.33
  -6   4   0  269.21    6.68
  -6  -4   0  333.78    7.46
  -7   4   0   63.35    8.47
  -7  -4   0   74.42    3.48
  -8   4   0   44.18    3.56
  -8  -4   0   55.03    3.65
  -9   4   0  262.25    7.78
  -9  -4   0  323.87    8.82
 -10   4   0  320.73    8.44
 -10  -4   0  401.98    8.94
 -11  -4   0    6.31    2.13
 -12   4   0    1.66    1.98
 -12  -4   0    1.62    1.94
 -13   4   0   71.20    5.09
 -13  -4   0   80.16    5.12
 -14   4   0   25.06    4.00
 -14  -4   0   31.33    3.60
 -15   4   0   22.31    4.22
 -15  -4   0   24.16    3.58
 -16   4   0    1.46    0.80
 -16  -4   0    0.26    2.29
 -17   4   0    1.64    2.59
 -17  -4   0   -0.54    2.24
 -18   4   0    0.31    2.61
 -18  -4   0   -1.53    2.02
   0   5   0    0.78    0.59
   1   5   0    1.68    0.77
  -1   5   0    3.17    0.80
   2   5   0  171.21    6.55
  -2   5   0  184.25   12.16
  -2  -5   0  203.53   17.91
  -3   5   0   30.04    4.37
  -3  -5   0   37.81    2.92
  -4   5   0  112.98    4.24
  -4  -5   0  123.67    4.40
  -5   5   0  119.50   12.35
  -5  -5   0  141.87    4.93
  -6   5   0  268.72    7.71
  -6  -5   0  289.01    7.54
  -7   5   0    2.97    2.07
  -7  -5   0    1.95    1.26
  -8   5   0   38.10    3.10
  -8  -5   0   51.34   10.54
  -9   5   0    5.15    3.05
  -9  -5   0    2.18    2.06
 -10   5   0    5.23    3.07
 -10  -5   0    4.70    2.31
 -11   5   0   77.68    4.71
 -11  -5   0  116.53    6.30
 -12   5   0    1.12    0.75
 -12  -5   0    2.68    2.11
 -13   5   0    5.07    3.46
 -13  -5   0    8.46    2.58
 -14   5   0    3.13    2.72
 -14  -5   0    2.00    1.15
 -15   5   0   -2.64    2.21
 -15  -5   0   -1.83    2.13
 -16   5   0    6.38    2.64
 -16  -5   0    1.57    2.49
 -17   5   0    1.85    1.00
 -17  -5   0    6.48    1.78
   0   6   0   43.18    3.53
   1   6   0   84.08    6.52
  -1   6   0   95.20    5.67
   2   6   0    3.14    1.60
  -2   6   0    2.84    0.78
   3   6   0  110.07    5.97
  -3   6   0  120.20    6.07
  -3  -6   0  140.11    4.50
   4   6   0    1.80    0.86
  -4   6   0    1.32    0.94
  -4  -6   0    3.99    1.70
  -5   6   0   33.89    4.62
  -5  -6   0   44.38    2.96
  -6   6   0   12.82    2.67
  -6  -6   0    9.86    1.94
  -7   6   0  121.62    4.99
  -7  -6   0  150.44    5.38
  -8   6   0   18.99    4.40
  -8  -6   0   27.19    3.09
  -9   6   0    4.64    2.21
  -9  -6   0    5.40    1.88
 -10   6   0    1.79    1.91
 -10  -6   0    0.83    0.94
 -11   6   0   21.12    3.41
 -11  -6   0   23.36    3.33
 -12   6   0   23.60    4.56
 -12  -6   0   22.37    3.54
 -13   6   0    8.28    3.17
 -13  -6   0    7.24    3.14
 -14   6   0    0.40    2.01
 -14  -6   0   -4.03    2.00
 -15   6   0   12.85    3.23
 -15  -6   0   14.31    3.58
 -16   6   0    2.30    1.26
 -16  -6   0    4.31    2.40
   0   7   0   -0.18    1.20
   1   7   0   96.77    9.32
  -1   7   0  100.45    7.87
   2   7   0  123.72   17.34
  -2   7   0  139.59   12.58
   3   7   0    7.94    1.32
  -3   7   0   12.38    1.81
   4   7   0    2.79    1.16
  -4   7   0    2.46    0.92
  -4  -7   0    1.16    1.69
   5   7   0    2.07    0.87
  -5   7   0    0.29    0.81
  -5  -7   0    3.95    2.50
   6   7   0   25.56    2.85
  -6   7   0   28.88    2.95
  -6  -7   0   35.01    3.74
  -7   7   0   88.38    4.68
  -7  -7   0   98.25    4.93
  -8   7   0   21.42    3.45
  -8  -7   0   26.54    3.15
  -9   7   0   -3.37    1.85
  -9  -7   0    2.45    1.98
 -10   7   0    3.65    2.39
 -10  -7   0   -0.63    1.72
 -11   7   0    6.60    2.20
 -11  -7   0    4.25    2.10
 -12   7   0    3.41    2.10
 -12  -7   0    6.19    2.81
 -13   7   0    2.08    1.33
 -13  -7   0    3.29    2.76
 -14   7   0    0.68    2.47
 -14  -7   0   -0.64    2.01
   0   8   0    7.69    1.52
   1   8   0    2.46    0.98
  -1   8   0    2.82    1.05
   2   8   0    1.43    0.90
  -2   8   0    5.09    1.34
   3   8   0   -0.09    1.23
  -3   8   0    2.06    0.93
   4   8   0    5.80    1.89
  -4   8   0    1.41    0.85
   5   8   0    1.03    1.10
  -5   8   0    5.00    2.10
  -5  -8   0    7.21    2.86
   6   8   0    2.84    1.06
  -6   8   0    2.54    1.19
  -6  -8   0    1.99    1.11
   7   8   0    1.26    0.76
  -7   8   0    0.87    1.56
  -7  -8   0    1.89    2.30
   8   8   0    6.77    1.72
  -8   8   0    2.92    1.64
  -8  -8   0    7.82    2.67
  -9   8   0   12.75    2.32
 -10   8   0   11.10    3.10
 -11   8   0    0.66    2.98
 -12   8   0    1.70    2.31
 -20   0   1   -2.91    2.46
 -19   0   1   -0.09    2.59
 -18   0   1    0.54    2.60
 -17   0   1    0.02    2.53
 -16   0   1    9.73    3.80
 -15   0   1    3.83    2.11
 -14   0   1   20.11    2.83
 -13   0   1   -1.05    2.27
 -12   0   1    4.64    2.33
 -10   0   1    4.31    2.06
  -9   0   1   -0.13    1.97
  -8   0   1    6.11    1.85
  -7   0   1   -0.59    1.81
  -5   0   1    0.35    1.32
  -4   0   1    0.92    0.62
  -3   0   1    1.47    0.86
  -2   0  -1    1.66    0.40
  -3   0  -1    1.63    0.84
  -4   0  -1    0.06    1.09
  -5   0  -1   -0.99    1.40
  -6   0  -1    3.58    1.67
  -8   0  -1   -2.26    1.62
  -9   0  -1    4.40    1.82
 -10   0  -1   -1.13    1.87
 -11   0  -1    3.15    2.16
 -12   0  -1   -0.44    2.15
 -13   0  -1    1.33    2.27
 -14   0  -1   -1.06    2.12
 -15   0  -1    2.40    2.39
 -16   0  -1    2.58    2.70
 -17   0  -1   -3.42    2.86
 -18   0  -1   -2.10    2.49
 -19   0  -1    7.22    3.92
 -20   0  -1    2.17    2.83
 -20   1   1    2.71    2.80
 -20  -1   1   -1.67    2.44
 -19   1   1   10.62    3.40
 -19  -1   1   14.38    3.84
 -18   1   1    0.59    1.34
 -18  -1   1    9.72    4.42
 -17   1   1   56.03    5.46
 -17  -1   1   50.27    5.34
 -16   1   1   86.32    5.77
 -16  -1   1   92.61    5.77
 -15   1   1    4.18    2.54
 -15  -1   1    3.20    2.44
 -14  -1   1   44.78    4.13
 -13   1   1   13.28    2.37
 -13  -1   1    9.39    2.76
 -12   1   1   -0.35    2.04
 -12  -1   1    5.18    2.19
 -11  -1   1    7.64    2.89
 -10   1   1  255.39    6.88
 -10  -1   1  282.23    7.47
  -9   1   1   -0.30    1.85
  -9  -1   1   -0.07    2.31
  -8   1   1  157.66    5.51
  -8  -1   1  156.54    5.07
  -7   1   1    2.71    2.27
  -7  -1   1    2.08    1.94
  -6   1   1  152.63    5.32
  -6  -1   1  176.13    4.25
  -5   1   1  745.02    7.21
  -5  -1   1  839.41    8.05
  -4   1   1 2434.07   14.34
  -4  -1   1 2747.26   14.33
   2  -1  -1  196.94    2.49
  -2   1   1  215.95    2.67
  -2  -1   1  251.72    3.60
   1  -1  -1  144.06    1.51
  -1   1   1  145.16    1.54
   0   1  -1 3602.12   14.35
   0  -1   1 4157.24   15.72
  -1   1  -1 1149.90    7.24
   1   1   1 1121.01    5.16
  -1  -1  -1 1295.95    5.60
  -2   1  -1  343.55    4.15
  -2  -1  -1  387.63    3.58
  -3   1  -1  773.06    7.33
  -3  -1  -1  835.40    6.35
  -4   1  -1  111.87    2.94
  -4  -1  -1  122.73    2.75
  -5   1  -1  102.98    3.35
  -5  -1  -1  113.29    3.12
  -6   1  -1    8.87    1.38
  -6  -1  -1   14.93    2.35
  -7   1  -1  369.04    6.76
  -7  -1  -1  443.72    7.07
  -8   1  -1  668.98   11.92
  -8  -1  -1  764.58   12.83
  -9   1  -1    4.03    1.45
  -9  -1  -1    4.46    1.18
 -10   1  -1  226.77    7.62
 -10  -1  -1  240.41    7.20
 -11   1  -1   75.16   17.81
 -11  -1  -1   70.96    4.44
 -12   1  -1   73.07    4.59
 -12  -1  -1   66.48    4.19
 -13  -1  -1    3.76    2.25
 -14   1  -1   22.38    4.24
 -14  -1  -1   24.12    3.40
 -15   1  -1    6.16    2.23
 -15  -1  -1    8.16    3.85
 -16   1  -1   42.31    4.08
 -16  -1  -1   38.65    6.50
 -17   1  -1    0.29    2.41
 -17  -1  -1    0.94    2.36
 -18   1  -1    1.44    2.72
 -18  -1  -1    1.44    2.36
 -19   1  -1    5.08    2.74
 -19  -1  -1    3.84    2.64
 -20   1  -1    1.08    2.59
 -20  -1  -1    3.46    2.86
 -20   2   1    9.04    3.14
 -20  -2   1   10.23    3.10
 -19   2   1    0.27    2.49
 -19  -2   1    2.36    2.91
 -18   2   1   19.91    3.83
 -18  -2   1   20.69    3.93
 -17   2   1   16.57    2.91
 -17  -2   1   24.61    4.66
 -16   2   1   13.23    3.36
 -16  -2   1   19.44    3.90
 -15   2   1   -0.98    2.42
 -15  -2   1    2.00    2.58
 -14   2   1    3.09    1.35
 -14  -2   1    0.59    2.37
 -13   2   1  124.97    6.11
 -13  -2   1  147.20    7.30
 -12   2   1   43.70    6.80
 -12  -2   1   36.03    3.15
 -11   2   1   17.50    2.29
 -11  -2   1   23.22    3.06
 -10   2   1   33.71    2.95
 -10  -2   1   30.81    2.83
  -9   2   1  105.98   14.63
  -9  -2   1  107.82    4.26
  -8   2   1  302.85    7.03
  -8  -2   1  353.42    7.90
  -7  -2   1  165.67    4.88
  -6   2   1  740.22    8.40
  -6  -2   1  890.83    9.76
  -5   2   1   59.60    2.67
  -5  -2   1   77.06    6.07
  -4   2   1  556.37    5.87
  -4  -2   1  706.73    7.43
  -3   2   1 1532.24    8.93
  -3  -2   1 1860.39   11.66
  -2   2   1   45.85    1.53
  -2  -2   1   53.99    1.97
  -1   2   1   32.67    2.31
  -1  -2   1   34.56    1.62
   0   2   1 1479.57    6.58
   0   2  -1 1499.45    9.57
   0   2   1 1693.98    7.34
   0  -2   1 1725.06   11.38
   0  -2  -1 1701.93    7.28
  -1   2  -1 1914.15   11.40
  -1  -2  -1 2208.44    9.24
  -2   2  -1   62.11    6.35
  -2  -2  -1   70.03    1.76
  -3   2  -1 1571.08   11.48
  -3  -2  -1 1787.86   10.08
  -4   2  -1  190.03   11.34
  -4  -2  -1  204.57    3.97
  -5   2  -1  229.44    5.31
  -5  -2  -1  285.14    5.17
  -7   2  -1  207.54    6.10
  -7  -2  -1  248.57    6.06
  -8   2  -1    4.47    2.65
  -8  -2  -1   -0.90    1.58
  -9   2  -1   67.55    3.55
  -9  -2  -1   81.87    3.80
 -10   2  -1  103.16   15.65
 -10  -2  -1  126.60    5.05
 -11   2  -1    3.77    2.90
 -11  -2  -1    1.61    2.02
 -12   2  -1   19.37    3.01
 -12  -2  -1   21.36    2.96
 -13   2  -1   24.44    3.33
 -13  -2  -1   29.24    3.61
 -14   2  -1   81.22    5.08
 -14  -2  -1   95.47    5.41
 -15   2  -1    5.28    2.75
 -15  -2  -1    4.28    2.46
 -16   2  -1    0.67    2.38
 -16  -2  -1   -0.88    2.02
 -17   2  -1   11.47    2.78
 -17  -2  -1    4.35    2.58
 -18   2  -1    3.57    2.54
 -18  -2  -1    9.20    3.34
 -19   2  -1   -1.16    2.37
 -19  -2  -1    4.88    3.91
 -19   3   1   -0.58    2.55
 -19  -3   1    3.23    2.91
 -18   3   1    7.21    2.76
 -18  -3   1    7.71    2.53
 -17   3   1    8.66    3.44
 -17  -3   1    2.94    2.25
 -16   3   1   14.92    3.58
 -16  -3   1   17.65    2.88
 -15   3   1   13.36    2.78
 -15  -3   1   15.23    2.72
 -14   3   1   19.73    3.42
 -14  -3   1   21.85    3.41
 -13   3   1  297.09    8.24
 -13  -3   1  341.77    9.71
 -12   3   1   19.76    3.06
 -12  -3   1   17.91    3.08
 -11   3   1   30.80    3.86
 -11  -3   1   36.82    4.22
 -10   3   1   51.73    7.08
 -10  -3   1   51.90    3.65
  -9   3   1   59.44    3.33
  -9  -3   1   71.76    3.80
  -8   3   1  267.06    6.76
  -8  -3   1  309.26    7.77
  -7   3   1   56.11    9.37
  -7  -3   1   67.91    6.97
  -6   3   1  363.68    6.34
  -6  -3   1  466.81    7.23
  -5   3   1   60.61    2.81
  -5  -3   1   72.19    6.79
  -4   3   1   23.22    2.76
  -4  -3   1   32.35    3.92
  -3   3   1  347.82    5.94
  -3  -3   1  404.81    5.95
  -2   3   1  102.58    6.82
  -2  -3   1  104.32    3.32
   1   3  -1  397.36    5.64
  -1   3   1  415.41    4.41
  -1  -3   1  467.65    6.26
   0   3  -1    1.56    0.66
   0   3   1    1.77    0.55
  -1   3  -1    0.83    0.60
  -1  -3  -1    2.01    0.96
  -2   3  -1  153.24   14.02
  -2  -3  -1  169.68    3.14
  -3   3  -1  324.34    5.57
  -3  -3  -1  365.85    4.80
  -4   3  -1  372.60    7.09
  -4  -3  -1  418.78    7.03
  -5   3  -1  152.33    6.22
  -5  -3  -1  162.38    3.98
  -6   3  -1   19.67    3.14
  -6  -3  -1   24.14    2.24
  -7   3  -1  164.66    5.43
  -7  -3  -1  204.44    5.66
  -8   3  -1   12.97    1.90
  -8  -3  -1   12.41    1.55
  -9   3  -1   -0.83    1.77
  -9  -3  -1    1.71    1.95
 -10   3  -1  199.29    6.86
 -10  -3  -1  252.37    7.79
 -11   3  -1   48.86    4.01
 -11  -3  -1   53.76    3.78
 -12   3  -1   37.69    4.00
 -12  -3  -1   48.94    4.04
 -13   3  -1    9.15    3.00
 -13  -3  -1    6.10    1.93
 -14   3  -1    4.92    2.91
 -14  -3  -1    4.05    2.29
 -15   3  -1    6.50    2.63
 -15  -3  -1    2.34    1.90
 -16   3  -1   10.15    3.75
 -16  -3  -1    6.59    2.78
 -17   3  -1    5.65    3.00
 -17  -3  -1    5.95    3.45
 -18   3  -1    1.74    2.58
 -18  -3  -1   -2.85    2.14
 -19   3  -1   -1.79    2.42
 -19  -3  -1    1.07    2.59
 -19   4   1    1.86    1.79
 -19  -4   1    5.85    3.81
 -18   4   1    1.12    2.36
 -18  -4   1    0.15    2.46
 -17   4   1    2.81    2.01
 -17  -4   1    0.65    2.38
 -16   4   1   -0.05    2.01
 -16  -4   1    1.77    2.25
 -15   4   1    3.71    3.18
 -15  -4   1    0.15    1.95
 -14   4   1    5.58    3.38
 -14  -4   1    1.64    2.23
 -13   4   1   -0.22    1.86
 -13  -4   1   -1.43    2.14
 -12   4   1   21.61    3.35
 -12  -4   1   29.91    3.68
 -11   4   1   30.43    3.38
 -11  -4   1   30.16    5.62
 -10   4   1  256.75    6.82
 -10  -4   1  314.54    7.93
  -9   4   1   36.00    3.03
  -9  -4   1   51.33    3.85
  -8   4   1    4.63    2.27
  -8  -4   1    5.28    1.88
  -7   4   1   37.91    2.83
  -7  -4   1   46.99    3.08
  -6   4   1    8.19    1.50
  -6  -4   1   10.40    1.54
  -5   4   1  365.04    7.44
  -5  -4   1  445.94    9.11
  -4   4   1   43.86    5.48
  -4  -4   1   55.82    3.04
  -3   4   1   -0.02    0.89
  -3  -4   1    2.49    1.59
   2   4  -1  876.99    9.82
  -2   4   1  870.11    8.06
  -2  -4   1 1011.84   10.28
   1   4  -1    7.81    1.50
  -1   4   1    5.80    0.69
  -1  -4   1    3.49    0.97
   0   4  -1   25.29    4.15
   0   4   1   25.45    2.11
   1   4   1    1.22    0.64
  -1   4  -1    1.70    1.21
  -1  -4  -1    2.80    0.70
  -2   4  -1  221.83    5.71
  -2  -4  -1  251.05    5.04
  -3   4  -1    1.17    0.76
  -3  -4  -1    2.21    1.51
  -4   4  -1  289.03   11.11
  -4  -4  -1  308.20    6.24
  -5   4  -1    1.79    0.99
  -5  -4  -1    2.91    0.70
  -6   4  -1    6.90    1.35
  -6  -4  -1   14.17    1.72
  -7   4  -1   72.94   14.87
  -7  -4  -1   87.51   20.20
  -8  -4  -1  310.82    7.91
  -9   4  -1   38.18    3.54
  -9  -4  -1   48.26    3.41
 -10   4  -1  171.21    6.98
 -10  -4  -1  199.92    6.33
 -11   4  -1  154.29    7.57
 -11  -4  -1  172.22   14.31
 -12   4  -1    3.86    1.64
 -12  -4  -1    3.75    2.20
 -13   4  -1    4.05    2.88
 -13  -4  -1    1.28    1.91
 -14   4  -1    6.59    2.96
 -14  -4  -1    8.79    2.59
 -15   4  -1   10.85    3.03
 -15  -4  -1    2.90    2.61
 -16   4  -1    2.12    1.87
 -16  -4  -1    0.05    2.15
 -17   4  -1    1.77    2.72
 -17  -4  -1    0.10    2.21
 -18   4  -1    9.22    4.19
 -18  -4  -1    7.97    2.46
 -18  -5   1    0.56    2.37
 -17   5   1    4.91    2.29
 -17  -5   1    2.01    2.20
 -16   5   1    7.68    2.59
 -16  -5   1    7.57    3.46
 -15   5   1    0.70    2.41
 -15  -5   1    0.06    2.27
 -14   5   1    4.54    2.78
 -14  -5   1    2.76    2.40
 -13   5   1   34.53    4.20
 -13  -5   1   42.21    4.09
 -12   5   1   65.43    4.71
 -12  -5   1   68.90    5.31
 -11   5   1   16.16    2.97
 -11  -5   1   21.85    2.92
 -10   5   1    2.98    1.18
 -10  -5   1    2.91    1.75
  -9   5   1  151.66    5.63
  -9  -5   1  179.08    6.17
  -8   5   1   49.73    3.27
  -8  -5   1   72.89    6.90
  -7   5   1   81.43    3.69
  -7  -5   1   98.75    4.93
  -6   5   1  369.61    8.80
  -6  -5   1  425.20   10.25
  -5   5   1   33.46    5.50
  -5  -5   1   41.38    3.17
  -4   5   1   67.82    7.39
  -4  -5   1   80.76    3.64
   3   5  -1   33.59    3.20
  -3   5   1   32.90    5.17
  -3  -5   1   44.59    3.20
   2   5  -1   36.00    5.42
  -2   5   1   32.97    3.47
  -2  -5   1   38.54    4.54
   1   5  -1    5.84    1.08
  -1   5   1    6.54    1.16
   0   5   1   41.27    6.14
   0   5  -1   42.78    4.94
   1   5   1   30.43    3.15
  -1   5  -1   30.29    4.08
   2   5   1  209.91   10.71
  -2   5  -1  214.00   19.23
  -2  -5  -1  259.05    6.14
  -3   5  -1   24.90    3.16
  -3  -5  -1   25.98    2.15
  -4   5  -1    0.35    0.60
  -4  -5  -1    1.02    1.15
  -5   5  -1   19.19    2.57
  -5  -5  -1   25.87    2.49
  -6   5  -1   68.72    8.80
  -6  -5  -1   85.89   18.63
  -7   5  -1  108.55    4.94
  -7  -5  -1  127.07    4.56
  -8   5  -1    7.67    3.01
  -8  -5  -1   -0.83    1.59
  -9   5  -1    1.95    2.21
  -9  -5  -1   -1.19    1.88
 -10   5  -1   43.87    3.72
 -10  -5  -1   61.46    3.87
 -11   5  -1   17.41    3.33
 -11  -5  -1   18.12    3.51
 -12   5  -1   50.58    5.04
 -12  -5  -1   70.92    4.63
 -13   5  -1   24.05    3.93
 -13  -5  -1   36.89    4.26
 -14   5  -1    1.38    2.29
 -14  -5  -1    0.03    1.72
 -15   5  -1    4.29    3.33
 -15  -5  -1    3.55    1.89
 -16   5  -1   12.98    3.33
 -16  -5  -1   13.13    3.41
 -17   5  -1    1.01    1.29
 -17  -5  -1   -1.51    2.03
 -16   6   1   12.37    2.95
 -16  -6   1    7.69    2.07
 -15   6   1   15.19    3.09
 -15  -6   1   14.40    3.67
 -14   6   1    2.67    2.10
 -14  -6   1    4.13    3.11
 -13   6   1    6.72    3.67
 -13  -6   1    0.28    2.09
 -12   6   1    3.78    2.49
 -12  -6   1    3.67    2.52
 -11   6   1   31.62    4.90
 -11  -6   1   48.44    4.22
  -9   6   1    0.77    1.57
  -9  -6   1    2.65    2.82
  -8   6   1   32.09    2.81
  -8  -6   1   49.97    3.77
  -7   6   1   26.77    2.80
  -7  -6   1   39.43    3.63
  -6   6   1    8.62    1.78
  -6  -6   1   11.42    2.35
  -5   6   1   25.15    4.75
  -5  -6   1   29.25    2.96
   4   6  -1   56.24    8.93
  -4   6   1   57.43    7.21
  -4  -6   1   68.35    3.92
   3   6  -1    9.79    1.31
  -3   6   1    6.25    2.03
  -3  -6   1    6.91    2.22
   2   6  -1   11.79    1.40
  -2   6   1   10.21    1.50
   1   6  -1    7.55    2.12
  -1   6   1    6.64    1.61
   0   6  -1    0.52    0.78
   0   6   1    2.38    0.67
   1   6   1   58.69    8.35
  -1   6  -1   57.86    7.39
   2   6   1   21.24    2.33
  -2   6  -1   29.78    3.26
   3   6   1    0.56    0.56
  -3   6  -1   -1.22    1.36
  -3  -6  -1    1.21    1.07
   4   6   1    6.73    1.69
  -4   6  -1    6.52    1.92
  -4  -6  -1    8.14    2.34
  -5   6  -1   22.73    4.06
  -5  -6  -1   15.56    1.92
  -6   6  -1   33.17    5.30
  -6  -6  -1   33.42    2.71
  -7   6  -1   13.31    2.48
  -7  -6  -1   15.22    2.72
  -8   6  -1   37.69    5.19
  -8  -6  -1   40.36    3.38
  -9   6  -1    3.28    1.58
  -9  -6  -1    1.81    1.84
 -10   6  -1    1.62    2.16
 -10  -6  -1    2.01    1.88
 -11   6  -1    1.13    2.44
 -11  -6  -1    2.95    2.44
 -12   6  -1    7.66    3.10
 -12  -6  -1    3.48    2.72
 -13   6  -1    2.94    2.37
 -13  -6  -1    4.81    3.06
 -14   6  -1    3.98    2.32
 -14  -6  -1    2.63    2.03
 -15   6  -1    0.49    2.29
 -15  -6  -1    2.12    2.06
 -14   7   1    5.48    3.05
 -14  -7   1    3.87    2.31
 -13   7   1    8.11    3.23
 -12   7   1    1.96    2.07
 -12  -7   1    2.33    3.02
 -11   7   1    0.59    1.10
 -11  -7   1    1.15    1.96
 -10   7   1   12.27    2.89
 -10  -7   1    4.67    2.98
  -9   7   1    0.60    2.05
  -9  -7   1    0.45    1.68
  -8   7   1   10.70    2.78
  -7   7   1    7.51    2.17
  -7  -7   1    7.86    1.97
   6   7  -1   41.16    4.89
  -6   7   1   38.64    4.39
  -6  -7   1   53.34    3.80
   5   7  -1   48.67    5.26
  -5   7   1   50.27    9.29
  -5  -7   1   59.49    3.81
   4   7  -1   -0.05    1.24
  -4   7   1   -0.31    1.28
  -4  -7   1    0.62    0.85
   3   7  -1    1.85    0.77
  -3   7   1    3.30    0.95
   2   7  -1    5.63    1.50
  -2   7   1    6.02    1.80
   1   7  -1   -1.16    1.24
  -1   7   1    2.07    0.77
   0   7   1    5.94    1.48
   0   7  -1    2.38    1.10
   1   7   1   10.61    2.11
  -1   7  -1    9.09    1.48
   2   7   1    1.90    0.83
   3   7   1   34.32    4.34
  -3   7  -1   47.00    3.81
   4   7   1   92.72    9.82
  -4   7  -1  110.73   13.69
  -4  -7  -1  115.42   15.98
   5   7   1   22.03    4.22
  -5   7  -1   28.59    3.86
  -5  -7  -1   39.05    3.42
  -6   7  -1   10.21    1.59
  -6  -7  -1    6.83    2.32
  -7   7  -1    4.14    2.57
  -7  -7  -1    0.82    1.49
  -8   7  -1   11.28    2.90
  -8  -7  -1   10.02    2.22
  -9   7  -1    7.27    2.69
  -9  -7  -1   10.25    2.27
 -10   7  -1    4.92    2.54
 -10  -7  -1    5.13    2.93
 -11   7  -1    5.37    2.15
 -11  -7  -1    8.06    2.79
 -12   7  -1    4.71    2.18
 -12  -7  -1    1.16    1.90
 -13   7  -1    4.93    2.60
 -14   7  -1    4.03    1.92
 -11  -8   1    0.12    2.05
 -10   8   1    9.04    2.72
 -10  -8   1    2.80    2.10
  -9   8   1    3.27    1.73
  -9  -8   1    8.74    3.48
   8   8  -1   -0.35    1.36
  -8   8   1   -1.26    1.60
  -8  -8   1    1.35    2.02
   7   8  -1    0.64    0.92
  -7   8   1    1.17    1.65
  -7  -8   1    4.13    2.48
   6   8  -1   -0.08    1.50
  -6   8   1    3.58    2.31
  -6  -8   1   -0.73    1.72
   5   8  -1    3.66    1.66
  -5   8   1    6.94    2.35
  -5  -8   1    2.39    2.02
   4   8  -1   10.26    2.30
  -4   8   1    9.87    1.95
   3   8  -1    1.67    1.08
   2   8  -1    4.22    1.23
   1   8  -1  115.30   18.84
   0   8  -1   18.20    3.01
  -1   8  -1   25.28    3.76
  -2   8  -1    9.01    2.01
  -3   8  -1   -0.31    1.32
  -4   8  -1    8.68    4.64
  -5   8  -1    0.16    1.79
  -6   8  -1    1.05    1.10
  -7   8  -1    5.42    1.42
  -8   8  -1    1.48    1.03
  -9   8  -1    5.41    2.65
 -10   8  -1    0.27    1.99
 -11   8  -1    0.60    2.19
   3   9  -1   14.16    4.10
   2   9  -1   12.14    1.28
   1   9  -1    3.77    1.24
   0   9  -1   -0.32    1.25
  -1   9  -1    2.45    1.12
  -2   9  -1    1.77    1.51
  -3   9  -1    1.30    1.12
  -4   9  -1    4.67    1.53
  -5   9  -1   -0.05    1.74
  -6   9  -1    5.44    1.90
  -7   9  -1    4.05    2.07
 -21   0   2   11.48    4.04
 -20   0   2   16.50    4.25
 -19   0   2   43.80   24.31
 -18   0   2    4.66    3.73
 -17   0   2    7.87    3.54
 -16   0   2   60.13    4.79
 -15   0   2    1.50    2.30
 -13   0   2   16.74    2.39
 -12   0   2  103.14    4.98
 -11   0   2    7.89    2.82
 -10   0   2  165.71    5.09
  -9   0   2  149.44    4.84
  -8   0   2    9.76    1.86
  -7   0   2 1040.17   10.49
  -6   0   2 1379.20   11.27
  -5   0   2  106.16    3.12
  -4   0   2  571.71    5.81
  -3   0   2 3973.47   16.47
  -2   0   2 9999.00   18.40
  -1   0   2 1399.63    7.47
   0   0  -2   24.50    2.86
  -1   0  -2  409.64    4.13
  -2   0  -2    9.83    1.70
  -3   0  -2 2214.00   12.38
  -4   0  -2   -0.30    1.01
  -5   0  -2  526.12    6.85
  -6   0  -2 1542.94   13.02
  -7   0  -2  256.74    5.60
  -8   0  -2 1114.51   17.42
  -9   0  -2  385.95    9.00
 -10   0  -2  582.76   13.07
 -11   0  -2  125.25    5.73
 -12   0  -2   22.31    2.74
 -13   0  -2   65.30   10.79
 -14   0  -2  120.04    6.52
 -15   0  -2   12.52    2.64
 -16   0  -2    2.25    1.47
 -17   0  -2   10.29    3.96
 -18   0  -2   21.88    4.29
 -19   0  -2   43.82    5.42
 -21  -1   2   15.46    3.89
 -21   1   2    7.78    3.03
 -20   1   2    3.85    2.97
 -20  -1   2   -0.96    2.46
 -19   1   2   21.56    4.09
 -19  -1   2   21.22    4.24
 -18   1   2    9.71    2.98
 -18  -1   2   -2.22    2.52
 -17   1   2   -0.12    2.40
 -17  -1   2   -3.60    2.44
 -16   1   2    2.90    2.02
 -16  -1   2    3.76    2.48
 -15   1   2    7.58    2.07
 -15  -1   2    0.33    2.24
 -14   1   2   31.39    4.84
 -14  -1   2   20.24    3.68
 -13   1   2   25.38    3.03
 -13  -1   2   23.50    2.78
 -12   1   2  280.35    8.28
 -12  -1   2  303.23    9.07
 -11   1   2  109.09    4.87
 -11  -1   2  111.09    5.27
 -10   1   2   85.67    3.60
 -10  -1   2   82.12    4.17
  -9   1   2  191.63    5.34
  -9  -1   2  214.35    6.42
  -8   1   2  398.22    6.80
  -8  -1   2  439.76    7.62
  -6   1   2  186.41    4.14
  -6  -1   2  198.86    4.63
  -5   1   2   58.75    2.23
  -5  -1   2   63.99    2.79
  -4   1   2   61.62    1.98
  -4  -1   2   67.08    2.60
  -3   1   2 7884.63   25.72
  -3  -1   2 7791.15   20.82
   2  -1  -2 1831.23    9.26
  -2  -1   2 1799.58   10.75
   1   1  -2  795.15    6.67
   1  -1  -2  932.71    4.28
  -1   1   2  908.27    4.17
  -1  -1   2  896.62    7.10
   0   1   2 1535.84    6.14
   0  -1  -2 1631.47    6.27
   0  -1  -2 1803.60    6.77
  -2   1  -2 1251.84   10.13
  -2  -1  -2 1159.82    7.03
  -3   1  -2   22.57    2.67
  -3  -1  -2   18.78    1.18
  -4   1  -2  305.04    6.23
  -4  -1  -2  306.74    4.53
  -5  -1  -2 2523.16   15.41
  -6   1  -2   79.73    3.95
  -6  -1  -2   73.33    3.38
  -7   1  -2  255.15    6.44
  -7  -1  -2  294.77    6.75
  -8   1  -2  282.90    7.25
  -8  -1  -2  322.82    7.49
  -9   1  -2  276.72    7.55
  -9  -1  -2  333.57    8.12
 -10   1  -2  278.80    8.20
 -10  -1  -2  302.17    8.35
 -11   1  -2   16.39    2.75
 -11  -1  -2   14.41    2.65
 -12   1  -2   43.59    4.59
 -12  -1  -2   46.87    7.24
 -13   1  -2   16.38    3.77
 -13  -1  -2   21.63    3.01
 -14   1  -2   -1.93    2.18
 -14  -1  -2   -0.10    2.17
 -15   1  -2    6.05    2.60
 -15  -1  -2    1.89    2.17
 -16   1  -2   -2.79    2.72
 -16  -1  -2   -3.02    2.06
 -17   1  -2    6.97    3.44
 -17  -1  -2   -1.02    1.92
 -18   1  -2    9.91    3.07
 -18  -1  -2    3.98    1.87
 -19   1  -2    3.48    2.57
 -19  -1  -2    2.46    2.84
 -20   2   2    0.11    2.65
 -20  -2   2   -2.12    2.34
 -19   2   2   12.51    2.92
 -19  -2   2    5.21    3.67
 -18   2   2    3.11    1.79
 -18  -2   2   -0.43    2.55
 -17   2   2   10.10    2.62
 -17  -2   2   14.19    3.89
 -16   2   2   57.55    5.14
 -16  -2   2   48.79    5.07
 -15   2   2   72.16    5.00
 -15  -2   2   71.12    5.15
 -14   2   2    9.74    2.29
 -14  -2   2   11.14    3.32
 -13   2   2   44.68    4.32
 -13  -2   2   38.94    4.23
 -12   2   2  376.62    9.02
 -12  -2   2  384.32    9.05
 -11   2   2    2.84    0.90
 -11  -2   2    0.20    2.30
 -10   2   2  468.04   10.21
 -10  -2   2  509.60   11.26
  -9   2   2    3.73    0.90
  -9  -2   2    3.21    1.91
  -8   2   2  101.14    3.46
  -8  -2   2  125.03    4.40
  -7  -2   2  762.81    9.84
  -6   2   2    8.98    3.48
  -6  -2   2    2.08    1.69
  -5   2   2 2621.07   14.46
  -5  -2   2 2808.75   17.35
  -4   2   2  407.46    4.62
  -4  -2   2  470.38    6.67
  -3   2   2  266.94    3.22
  -3  -2   2  288.11    5.14
  -2   2   2  812.90    4.47
  -2  -2   2  852.82    8.15
   1   2  -2    1.76    0.78
  -1  -2   2    0.76    1.33
   0   2  -2  429.33    6.74
  -1  -2  -2  546.73    3.44
  -2   2  -2  725.78   10.97
  -2  -2  -2  852.86    5.66
  -3   2  -2  133.73    3.92
  -3  -2  -2  154.12    2.98
  -4   2  -2  591.14    7.98
  -4  -2  -2  669.52    6.69
  -5   2  -2   77.77   10.32
  -5  -2  -2   66.01    2.68
  -6   2  -2  439.68    9.59
  -6  -2  -2  517.89    9.06
  -7   2  -2   -0.45    1.67
  -7  -2  -2   -0.50    1.39
  -8   2  -2   72.27    3.70
  -8  -2  -2   90.37    3.64
  -9   2  -2   15.75    2.42
  -9  -2  -2   12.52    3.20
 -10   2  -2    0.17    1.96
 -10  -2  -2   -0.66    1.85
 -11   2  -2  170.22    6.39
 -11  -2  -2  190.48    6.27
 -12   2  -2    6.39    2.70
 -12  -2  -2    8.66    2.84
 -13   2  -2    2.56    2.31
 -13  -2  -2    4.42    1.27
 -14   2  -2    3.96    2.41
 -15   2  -2   -0.07    1.11
 -15  -2  -2    4.19    2.00
 -16   2  -2   15.44    2.23
 -16  -2  -2   21.15    3.76
 -17   2  -2   22.83    5.04
 -17  -2  -2   20.73    4.16
 -18   2  -2    2.80    2.62
 -18  -2  -2    6.48    2.89
 -19   2  -2    1.25    2.72
 -19  -2  -2    2.82    2.63
 -20   3   2    6.10    1.79
 -20  -3   2    8.40    3.17
 -19   3   2    2.25    2.48
 -19  -3   2   -1.64    2.37
 -18   3   2    9.47    2.82
 -18  -3   2    4.75    2.46
 -17   3   2    4.12    2.60
 -17  -3   2    3.92    2.80
 -16   3   2   -1.42    2.23
 -16  -3   2    1.18    2.43
 -15   3   2   23.74    4.59
 -15  -3   2   34.58    4.50
 -14   3   2    4.75    1.06
 -14  -3   2    5.41    2.65
 -13   3   2   50.75    7.78
 -13  -3   2   51.04    3.91
 -12   3   2    7.90    2.77
 -12  -3   2   13.62    2.92
 -11   3   2    2.21    1.56
 -11  -3   2    5.47    3.41
 -10   3   2  112.18    4.71
 -10  -3   2  124.22    5.62
  -9   3   2   84.60   17.04
  -9  -3   2  108.06   13.51
  -8   3   2   18.33    3.17
  -8  -3   2   16.80    1.92
  -7   3   2    6.09    1.41
  -7  -3   2    7.82    1.90
  -6   3   2  610.74   10.01
  -6  -3   2  686.81   11.95
  -5   3   2 2381.40   14.47
  -5  -3   2 2780.55   19.78
  -4   3   2   54.35    3.84
  -4  -3   2   56.63    3.10
  -3   3   2   80.23    2.23
  -3  -3   2   86.36    3.47
   2   3  -2  317.84    5.70
  -2   3   2  310.22    3.32
  -2  -3   2  357.64    6.20
   1   3  -2    6.52    0.94
  -1   3   2    4.83    0.80
  -1  -3   2    5.32    0.99
   0   3  -2    1.80    0.90
   0   3   2    0.79    0.31
  -1   3  -2 1419.60   14.49
  -1  -3  -2 1638.34    7.74
  -2   3  -2  362.96    6.71
  -2  -3  -2  410.88    4.10
  -3   3  -2    7.83    1.22
  -3  -3  -2    6.99    1.45
  -4   3  -2 1136.52   12.48
  -4  -3  -2 1328.88    9.77
  -5   3  -2    2.41    1.10
  -5  -3  -2    1.51    1.09
  -6   3  -2  506.15   10.77
  -6  -3  -2  617.70   10.40
  -7   3  -2    2.25    1.58
  -7  -3  -2    0.92    1.32
  -8   3  -2   29.72    3.20
  -8  -3  -2   34.77    2.88
  -9   3  -2   85.62    4.36
  -9  -3  -2  110.78    4.67
 -10   3  -2   53.49    4.40
 -10  -3  -2   63.07    4.07
 -11   3  -2  112.88    5.96
 -11  -3  -2  153.07    6.27
 -12   3  -2  140.74    6.65
 -12  -3  -2  165.23    6.23
 -13  -3  -2   -0.50    1.90
 -14   3  -2   -0.04    2.45
 -14  -3  -2    2.10    2.14
 -15   3  -2    6.20    2.93
 -15  -3  -2    7.50    3.37
 -16   3  -2    2.61    3.06
 -16  -3  -2    4.21    3.14
 -17   3  -2   18.69    4.75
 -17  -3  -2   15.48    3.66
 -18   3  -2    0.36    2.31
 -18  -3  -2   -0.62    2.26
 -19   4   2   -1.42    2.30
 -19  -4   2    0.01    2.60
 -18   4   2    5.03    2.23
 -18  -4   2    0.65    2.58
 -17   4   2    0.19    2.19
 -17  -4   2   -0.93    2.12
 -16   4   2    1.62    1.07
 -16  -4   2    4.16    2.31
 -15   4   2   -1.03    2.35
 -15  -4   2    1.84    1.45
 -14   4   2   -1.48    2.09
 -14  -4   2    1.68    2.09
 -13   4   2    1.54    0.81
 -13  -4   2   -1.48    2.30
 -12   4   2   11.01    2.11
 -12  -4   2   11.90    3.02
 -11   4   2  173.01    6.23
 -11  -4   2  187.79    6.86
 -10   4   2  261.78    6.90
 -10  -4   2  289.76    7.89
  -9   4   2  199.60    6.36
  -9  -4   2  230.51    7.53
  -8   4   2    0.42    1.47
  -8  -4   2    2.27    1.80
  -7   4   2   10.61    2.55
  -7  -4   2   13.40    2.16
  -6   4   2    5.79    1.00
  -6  -4   2    9.17    2.00
  -5   4   2   24.26    1.85
  -5  -4   2   41.16    3.20
  -4   4   2    0.90    0.74
  -4  -4   2    2.23    2.26
  -3   4   2   33.78    1.58
  -3  -4   2   40.63    2.75
   2   4  -2   31.76    3.71
  -2   4   2   36.96    2.93
  -2  -4   2   41.23    5.39
   1   4  -2 1205.75   20.06
  -1   4   2 1188.79   15.70
  -1  -4   2 1434.89   20.74
   0   4  -2   13.12    1.46
   0   4   2   11.67    1.62
   1   4   2   21.55    2.75
  -1   4  -2   24.33    2.33
  -1  -4  -2   27.11    4.26
  -2   4  -2   18.07    2.39
  -2  -4  -2   18.68    1.22
  -3   4  -2  331.33    7.60
  -3  -4  -2  385.06    6.55
  -4   4  -2  104.50   10.06
  -4  -4  -2  124.06    9.04
  -5   4  -2   95.02   12.20
  -5  -4  -2  109.03    3.40
  -6   4  -2    6.12    0.81
  -6  -4  -2    5.69    1.08
  -7   4  -2   81.11   16.44
  -7  -4  -2  108.55    4.22
  -8   4  -2   49.00    5.34
  -8  -4  -2   46.70    4.18
  -9   4  -2    6.84    2.73
  -9  -4  -2   -0.97    1.81
 -10   4  -2  311.01    8.81
 -10  -4  -2  363.62   29.64
 -11   4  -2   53.38    4.72
 -11  -4  -2   56.25    4.14
 -12   4  -2    3.85    2.68
 -12  -4  -2    0.77    2.00
 -13   4  -2    2.79    2.43
 -13  -4  -2   -1.09    1.98
 -14   4  -2   18.51    3.66
 -14  -4  -2   12.62    2.98
 -15   4  -2    3.72    2.37
 -15  -4  -2    5.97    2.92
 -16   4  -2   15.23    3.77
 -16  -4  -2  128.18   70.03
 -17   4  -2    6.29    3.92
 -17  -4  -2    1.67    2.27
 -18   5   2   12.68    3.12
 -18  -5   2   14.17    4.12
 -17   5   2    2.50    1.45
 -17  -5   2    1.98    2.51
 -16   5   2    4.31    1.68
 -16  -5   2    2.05    2.78
 -15   5   2    3.46    2.40
 -15  -5   2    2.91    2.80
 -14   5   2   84.20    6.04
 -14  -5   2  111.94   54.87
 -13   5   2   17.77    3.03
 -13  -5   2   19.46    2.94
 -12   5   2   10.18    2.74
 -12  -5   2   13.82    2.79
 -11   5   2    1.66    0.81
 -11  -5   2    0.86    2.05
 -10   5   2    4.12    2.32
 -10  -5   2    1.59    2.05
  -9  -5   2   -0.97    1.82
  -8   5   2   16.62    2.24
  -8  -5   2   22.48    2.90
  -7   5   2    1.86    0.80
  -7  -5   2    0.90    1.90
  -6   5   2    2.54    1.16
  -6  -5   2    4.64    1.93
  -5   5   2   85.42    3.41
  -5  -5   2  105.16    4.74
  -4   5   2    2.82    0.94
  -4  -5   2    3.93    1.71
   3   5  -2   71.69   15.83
  -3   5   2   73.52   14.65
  -3  -5   2   74.37    3.65
   2   5  -2  139.54   15.06
  -2   5   2  137.90    9.80
  -2  -5   2  157.74   12.76
   1   5  -2    4.59    1.04
  -1   5   2    2.43    0.41
   0   5  -2   28.29    3.00
   0   5   2   20.92    2.75
   1   5   2   47.71    3.16
  -1   5  -2   43.84    5.34
   2   5   2   20.58    3.35
  -2   5  -2   25.53    2.20
  -2  -5  -2   23.10    3.39
  -3   5  -2  234.93    7.74
  -3  -5  -2  266.67    5.86
  -4   5  -2  265.17    9.97
  -4  -5  -2  290.47    6.57
  -5   5  -2   10.74    1.67
  -5  -5  -2   13.59    1.59
  -6   5  -2   10.48    2.21
  -6  -5  -2   12.67    1.61
  -7   5  -2   37.46    6.95
  -7  -5  -2   35.30    2.77
  -8  -5  -2   -0.52    1.44
  -9   5  -2   44.40    4.14
  -9  -5  -2   46.65    3.63
 -10   5  -2    5.21    2.63
 -10  -5  -2    2.81    1.96
 -11  -5  -2    2.14    1.87
 -12   5  -2    0.40    2.38
 -12  -5  -2    7.09    2.23
 -13   5  -2    4.07    2.57
 -13  -5  -2    0.48    1.73
 -14   5  -2    1.70    2.05
 -14  -5  -2    0.06    1.66
 -15   5  -2    5.37    2.75
 -15  -5  -2    1.18    2.00
 -16   5  -2   -1.53    2.54
 -16  -5  -2    1.92    2.14
 -16   6   2   10.89    3.65
 -16  -6   2   12.21    2.96
 -15   6   2    1.66    2.42
 -15  -6   2    1.62    2.56
 -14   6   2   23.69    3.53
 -14  -6   2   29.25    4.27
 -13   6   2    7.71    2.99
 -13  -6   2   11.26    3.22
 -12   6   2   11.38    2.68
 -12  -6   2    7.82    2.84
 -11   6   2   43.05    4.35
 -11  -6   2   42.89    4.35
 -10   6   2    7.57    2.85
 -10  -6   2    3.81    2.06
  -9   6   2   86.67    8.45
  -9  -6   2  101.92    5.15
  -8   6   2   18.40    2.63
  -8  -6   2   28.08    3.13
  -7   6   2    1.33    1.23
  -7  -6   2    3.02    1.50
  -6   6   2   72.07    3.76
  -6  -6   2   86.11    4.51
   5   6  -2    2.11    1.03
  -5   6   2    7.44    2.36
  -5  -6   2    0.54    1.73
   4   6  -2    1.45    0.93
  -4  -6   2    1.47    1.80
   3   6  -2   57.45    6.62
  -3   6   2   48.99    6.65
  -3  -6   2   74.17    4.48
   2   6  -2  129.26   16.01
  -2   6   2  126.24    9.42
   1   6  -2   90.87   10.08
  -1   6   2   97.27    5.92
   0   6  -2    0.58    0.67
   0   6   2    0.66    0.55
   1   6   2  112.18    7.72
  -1   6  -2  128.90    6.01
   2   6   2    1.63    0.68
  -2   6  -2    1.80    1.09
   3   6   2   27.07    4.79
  -3   6  -2   44.65    7.57
  -3  -6  -2   38.44    3.19
  -4   6  -2   41.16    4.34
  -4  -6  -2   50.96    2.99
  -5   6  -2   36.64    3.79
  -5  -6  -2   36.67    2.36
  -6   6  -2    6.28    1.68
  -6  -6  -2    7.09    2.09
  -7   6  -2    0.60    0.90
  -7  -6  -2    0.67    1.35
  -8   6  -2   46.70    4.10
  -8  -6  -2   54.55    4.82
  -9   6  -2   41.56    5.71
  -9  -6  -2   57.55    3.82
 -10   6  -2    4.10    2.49
 -10  -6  -2    1.70    1.59
 -11   6  -2    1.92    2.38
 -11  -6  -2    2.85    1.48
 -12   6  -2    2.56    2.32
 -12  -6  -2    2.22    2.28
 -13   6  -2    3.13    2.38
 -13  -6  -2   10.95    3.19
 -14   6  -2   -2.40    2.33
 -15   6  -2    0.64    2.47
 -15  -7   2    5.50    3.22
 -14   7   2    1.10    2.10
 -13   7   2    5.86    2.26
 -13  -7   2   10.82    3.56
 -12   7   2    4.30    1.91
 -12  -7   2    9.66    3.17
 -11   7   2    0.96    1.80
 -11  -7   2    1.26    2.06
 -10   7   2   11.67    2.68
 -10  -7   2    6.81    2.78
  -9   7   2   18.51    2.89
  -9  -7   2   33.41    4.27
  -8   7   2   18.30    1.95
  -8  -7   2   24.91    3.39
  -7   7   2   12.00    1.92
  -7  -7   2   16.47    3.07
   6   7  -2   30.28    5.79
  -6   7   2   32.64    2.86
  -6  -7   2   36.00    3.69
   5   7  -2    4.71    1.99
  -5   7   2    5.63    1.62
  -5  -7   2    7.05    2.99
   4   7  -2   36.10    4.41
  -4   7   2   29.53    3.93
  -4  -7   2   45.98    4.34
   3   7  -2    0.58    1.05
  -3   7   2    1.75    0.59
   2   7  -2   21.95    2.90
   1   7  -2   34.86    4.10
   0   7  -2   34.77    3.80
  -1   7  -2  115.65   16.50
  -2   7  -2   24.48    3.04
  -3   7  -2    2.60    1.83
  -4   7  -2  110.94   14.33
  -5   7  -2    1.50    0.86
  -6   7  -2    3.14    1.31
  -7   7  -2    2.95    1.28
  -8   7  -2    0.42    2.25
  -9   7  -2    0.41    2.29
 -10   7  -2    1.72    2.40
 -11   7  -2   -0.42    2.31
 -12   7  -2    2.17    2.16
 -13   7  -2    0.69    2.32
 -12  -8   2    6.00    2.46
 -11  -8   2    8.29    2.60
 -10  -8   2   10.43    3.27
   9   8  -2    1.23    1.02
  -9  -8   2    3.55    2.13
   8   8  -2    1.14    1.71
  -8  -8   2   -0.32    1.98
   7   8  -2   -2.17    1.53
  -7  -8   2    2.87    2.95
   6   8  -2    3.26    1.29
  -6  -8   2    2.19    2.16
   5   8  -2    5.73    2.00
  -5  -8   2   -0.16    1.87
   4   8  -2    1.66    1.18
   3   8  -2   18.10    2.67
   2   8  -2    9.39    1.78
   1   8  -2   24.75    3.37
   0   8  -2   15.92    2.11
  -1   8  -2    4.39    1.06
  -2   8  -2    1.96    1.52
  -3   8  -2    6.60    2.76
  -4   8  -2   13.84    2.44
  -5   8  -2    1.25    1.01
  -6   8  -2   -0.23    1.81
  -7   8  -2   -0.71    1.77
  -8   8  -2    1.47    2.12
  -9   8  -2    2.14    2.19
 -10   8  -2    5.50    3.31
   8   9  -2    1.08    0.92
  -8  -9   2    5.01    2.56
   7   9  -2    9.35    2.16
  -7  -9   2    5.92    2.35
   6   9  -2    2.15    1.20
   5   9  -2   25.28    4.83
   4   9  -2   20.93    5.11
   3   9  -2    0.80    0.90
   2   9  -2    3.37    1.63
   1   9  -2    4.46    1.95
   0   9  -2   -0.55    1.50
  -1   9  -2   -0.49    1.60
  -2   9  -2    2.10    1.59
  -3   9  -2    2.24    1.53
  -4   9  -2   -2.70    1.87
  -5   9  -2    1.52    1.43
  -6   9  -2    2.33    1.87
  -7   9  -2    1.50    2.09
 -21   0   3   -2.87    2.50
 -20   0   3    0.01    2.32
 -19   0   3   -1.97    2.10
 -18   0   3    7.36    3.24
 -17   0   3    5.07    2.60
 -16   0   3    4.64    2.65
 -15   0   3    3.25    2.51
 -14   0   3    1.07    2.58
 -13   0   3   -3.77    2.33
 -12   0   3    2.43    2.01
 -11   0   3    7.27    2.67
 -10   0   3    0.49    2.01
  -9   0   3    2.18    1.80
  -8   0   3   -2.94    1.78
  -7   0   3    9.27    1.75
  -6   0   3   -1.62    1.44
  -5   0   3   -0.64    1.26
  -4   0   3    1.23    1.18
  -3   0   3   -0.21    1.03
  -2   0   3    1.29    0.99
   1   0  -3   -0.10    0.59
  -1   0   3    0.13    0.54
   0   0  -3   -0.14    0.62
  -1   0  -3    0.18    0.41
  -2   0  -3    0.43    0.59
  -3   0  -3    2.14    0.56
  -4   0  -3   -0.88    1.30
  -6   0  -3    2.00    1.44
  -7   0  -3    1.99    1.47
  -8   0  -3   -2.13    1.58
  -9   0  -3    0.56    1.70
 -10   0  -3   -2.61    1.91
 -11   0  -3    3.49    2.53
 -12   0  -3    1.09    2.29
 -13   0  -3    2.89    2.47
 -14   0  -3   -0.57    1.97
 -15   0  -3    0.10    1.90
 -16   0  -3   -1.33    2.02
 -17   0  -3    2.55    0.98
 -18   0  -3   -0.06    2.53
 -21   1   3    8.25    4.01
 -21  -1   3    2.19    2.51
 -20   1   3   13.03    4.35
 -20  -1   3    7.49    3.66
 -19   1   3    3.57    3.27
 -19  -1   3    9.32    2.85
 -18  -1   3   31.62    4.22
 -18   1   3   23.16    3.89
 -17  -1   3    2.66    2.71
 -17   1   3    1.30    2.59
 -16   1   3    2.75    2.74
 -16  -1   3    2.15    2.69
 -15   1   3  131.36    6.32
 -15  -1   3  143.09    6.87
 -14   1   3   17.13    2.80
 -14  -1   3   19.68    2.88
 -13   1   3   25.82    3.31
 -13  -1   3   30.53    3.65
 -12   1   3   29.15    3.09
 -12  -1   3   28.73    2.80
 -11   1   3    8.31    2.70
 -11  -1   3    1.94    2.04
 -10   1   3   79.42    3.64
 -10  -1   3   92.48    4.62
  -9   1   3  788.63   13.38
  -9  -1   3  801.97   14.24
  -8   1   3  194.43    5.56
  -8  -1   3  193.52    5.73
  -6   1   3  114.99    3.66
  -6  -1   3  102.35    3.68
  -5   1   3  479.34    5.78
  -5  -1   3  462.58    6.52
  -4   1   3   26.59    1.45
  -4  -1   3   25.74    1.90
  -3   1   3  501.56    4.68
  -3  -1   3  480.49    5.99
  -2   1   3  240.51    3.17
  -2  -1   3  233.82    4.40
  -1  -1   3 1402.79   10.27
   0   1  -3  202.79    4.03
   0  -1  -3  197.92    2.76
  -1   1  -3  866.55    8.27
  -1  -1  -3  855.90    6.07
  -2   1  -3 2222.70   14.36
  -2  -1  -3 2138.23   11.33
  -3   1  -3  172.26    7.19
  -3  -1  -3  155.99    3.41
  -4   1  -3  253.96    5.66
  -4  -1  -3  242.51    4.64
  -5   1  -3  393.15    7.60
  -6   1  -3   16.03    2.02
  -6  -1  -3   11.42    1.69
  -7   1  -3   31.16    2.69
  -7  -1  -3   35.49    2.94
  -8   1  -3    7.82    1.68
  -8  -1  -3    3.40    1.11
  -9   1  -3   42.57    3.20
  -9  -1  -3   44.70    3.14
 -10   1  -3    8.39    2.58
 -10  -1  -3    6.39    2.03
 -11   1  -3   38.78    3.26
 -11  -1  -3   42.76    8.61
 -12   1  -3    3.12    2.34
 -12  -1  -3   10.74    2.80
 -13   1  -3    1.39    2.27
 -13  -1  -3   -0.14    2.02
 -14   1  -3   54.08    6.54
 -14  -1  -3   44.33    6.75
 -15   1  -3   17.73    3.89
 -15  -1  -3   19.49    3.48
 -16   1  -3    2.55    2.91
 -16  -1  -3    4.84    3.36
 -17   1  -3   -1.00    2.40
 -17  -1  -3    1.06    2.57
 -18   1  -3    0.09    2.33
 -18  -1  -3    3.10    3.42
 -20   2   3    0.68    2.31
 -20  -2   3    0.33    2.44
 -19   2   3    1.42    2.64
 -19  -2   3    3.89    2.69
 -18   2   3   11.09    2.80
 -18  -2   3   11.49    2.13
 -17   2   3    1.69    2.34
 -17  -2   3   -0.20    2.54
 -16   2   3    7.18    2.75
 -16  -2   3   16.60    6.16
 -15   2   3  215.80    8.00
 -15  -2   3  222.33   23.86
 -14   2   3   23.29    3.59
 -14  -2   3   26.09    3.49
 -13   2   3   13.39    2.06
 -13  -2   3    8.71    3.24
 -12   2   3  131.79    5.29
 -12  -2   3  137.58    5.89
 -11   2   3    9.23    1.64
 -11  -2   3    9.89    2.10
 -10   2   3   37.44    2.89
 -10  -2   3   42.45    3.37
  -9   2   3   32.88    2.20
  -9  -2   3   39.60    4.78
  -8   2   3  328.76    7.09
  -8  -2   3  355.97    8.34
  -7   2   3    2.04    1.24
  -7  -2   3    3.36    1.99
  -6  -2   3   78.61    3.40
  -5  -2   3   77.64    9.39
  -4  -2   3    4.40    1.07
  -3   2   3  131.39    2.16
  -3  -2   3  128.51    4.00
   2   2  -3 1366.37   11.33
  -2   2   3 1555.79    6.10
  -2  -2   3 1571.90   12.49
   1   2  -3   61.27    5.66
  -1  -2   3   67.60    3.07
   0  -2  -3  868.46    3.41
  -1   2  -3 2798.21   17.57
  -1  -2  -3 3011.15   11.33
  -2   2  -3    3.25    1.39
  -2  -2  -3    2.92    0.80
  -3   2  -3  548.94    8.60
  -3  -2  -3  570.53    5.61
  -4   2  -3  553.72    8.47
  -4  -2  -3  581.74    6.35
  -5   2  -3  268.71   13.35
  -5  -2  -3  274.58    5.65
  -6   2  -3  179.51    7.66
  -6  -2  -3  187.94    4.86
  -7   2  -3  173.38    7.69
  -7  -2  -3  206.67    5.51
  -8   2  -3    8.35    1.86
  -8  -2  -3   11.07    1.91
  -9   2  -3    6.17    2.57
  -9  -2  -3    8.86    1.39
 -10   2  -3   27.85    3.32
 -10  -2  -3   29.84    3.00
 -11   2  -3  116.61    6.03
 -11  -2  -3  131.03    5.38
 -12   2  -3   49.94    6.91
 -12  -2  -3   54.74    4.07
 -13   2  -3   10.08    2.99
 -13  -2  -3    8.79    2.12
 -14   2  -3   58.96    5.93
 -14  -2  -3   50.23    4.22
 -15   2  -3    0.29    2.86
 -15  -2  -3    1.60    2.35
 -16   2  -3    7.54    2.56
 -16  -2  -3   11.27    3.22
 -17   2  -3    0.61    1.05
 -17  -2  -3   -0.65    2.00
 -18   2  -3    4.06    2.46
 -18  -2  -3    2.35    2.41
 -20   3   3   -2.77    2.34
 -20  -3   3    1.41    2.65
 -19   3   3    3.00    2.35
 -19  -3   3    3.98    2.86
 -18   3   3    6.09    2.65
 -18  -3   3   11.58    3.68
 -17   3   3    4.89    1.43
 -17  -3   3   14.29    4.09
 -16   3   3    6.50    2.74
 -16  -3   3    3.79    2.90
 -15   3   3   49.89    4.69
 -15  -3   3   58.84    6.57
 -14   3   3   -0.43    2.17
 -14  -3   3   -0.70    2.28
 -13   3   3   -0.23    2.03
 -13  -3   3    3.65    2.42
 -12   3   3   64.08    4.72
 -12  -3   3   54.20    5.73
 -11   3   3   49.96    3.59
 -11  -3   3   51.11   10.76
 -10   3   3   27.15    2.74
 -10  -3   3   29.62    2.85
  -9   3   3    9.85    2.68
  -9  -3   3   11.05    2.25
  -8   3   3  184.60    5.10
  -8  -3   3  203.74    6.54
  -7   3   3    1.47    0.49
  -7  -3   3    2.00    1.74
  -6   3   3   34.62    3.89
  -6  -3   3   34.85    2.83
  -5   3   3 1371.47   18.07
  -5  -3   3 1431.71   13.74
  -4   3   3    0.31    0.66
  -4  -3   3    2.31    1.64
  -3   3   3  216.22    2.78
  -3  -3   3  220.83    5.50
   2   3  -3  520.65   13.12
  -2  -3   3  613.31    8.62
   1   3  -3   50.99    6.85
  -1  -3   3   59.76    6.27
   0   3  -3    1.97    1.02
  -1   3  -3  336.33    6.35
  -1  -3  -3  368.45    2.43
  -2   3  -3  798.27   10.25
  -2  -3  -3  918.86    5.87
  -3   3  -3   34.82    2.99
  -3  -3  -3   43.19    1.63
  -4   3  -3   29.05    4.30
  -4  -3  -3   29.27    1.69
  -5   3  -3   40.65    4.47
  -5  -3  -3   46.43    2.30
  -6   3  -3  116.05   12.52
  -6  -3  -3  134.51    4.35
  -7   3  -3    5.06    2.39
  -7  -3  -3    2.79    1.32
  -8   3  -3  220.59    7.55
  -8  -3  -3  241.75    6.61
  -9   3  -3   90.04   13.11
  -9  -3  -3   99.43    4.36
 -10   3  -3    4.73    2.53
 -10  -3  -3    5.35    2.43
 -11   3  -3   92.68    5.19
 -11  -3  -3  109.88    4.93
 -12   3  -3    8.80    2.99
 -12  -3  -3   10.99    2.26
 -13   3  -3   12.13    3.47
 -13  -3  -3   12.19    3.25
 -14   3  -3    4.59    2.69
 -14  -3  -3    8.53    3.74
 -15   3  -3    3.84    2.79
 -15  -3  -3    2.47    2.33
 -16  -3  -3    9.50    3.37
 -17   3  -3    0.58    2.44
 -17  -3  -3    4.89    2.34
 -19   4   3   -0.48    2.34
 -19  -4   3    1.96    2.75
 -18   4   3    3.21    2.88
 -18  -4   3    1.51    2.58
 -17   4   3    3.00    2.13
 -17  -4   3    2.77    2.37
 -16   4   3    2.14    2.30
 -16  -4   3    1.14    2.40
 -15   4   3   -1.51    2.08
 -15  -4   3   -1.07    2.26
 -14   4   3   11.94    2.94
 -14  -4   3    8.04    2.58
 -13   4   3  145.16    6.00
 -13  -4   3  149.80    7.14
 -12   4   3   51.90    7.66
 -12  -4   3   50.53    4.04
 -11   4   3   28.77    3.73
 -11  -4   3   35.37    3.41
 -10   4   3    1.04    0.74
 -10  -4   3    5.41    3.11
  -9   4   3    0.62    1.29
  -9  -4   3    3.10    2.90
  -8   4   3    0.36    0.53
  -8  -4   3    2.99    1.89
  -7   4   3   11.88    2.75
  -7  -4   3   15.64    2.54
  -6   4   3   17.57    3.31
  -6  -4   3   19.34    2.73
  -5   4   3   -0.54    0.70
  -5  -4   3    0.19    1.54
  -4   4   3  275.74    4.90
  -4  -4   3  309.75    7.64
   3   4  -3  127.86    6.26
  -3   4   3  130.33    2.24
  -3  -4   3  152.02    4.97
   2   4  -3   11.60    1.85
  -2   4   3   13.01    1.67
  -2  -4   3   18.74    2.15
   1   4  -3    9.60    2.26
   0   4  -3  159.84    7.08
  -1   4  -3  107.54    9.68
  -2   4  -3    8.34    1.37
  -2  -4  -3    6.78    0.68
  -3   4  -3  240.97    7.39
  -3  -4  -3  272.05    4.84
  -4   4  -3    1.32    1.01
  -4  -4  -3    1.55    1.03
  -5   4  -3  215.68   19.33
  -5  -4  -3  248.62    5.78
  -6   4  -3   23.03    3.70
  -6  -4  -3   22.59    2.39
  -7   4  -3   18.21    2.73
  -7  -4  -3   14.60    2.04
  -8   4  -3  124.01    5.61
  -8  -4  -3  139.50    4.58
  -9   4  -3  143.17    7.06
  -9  -4  -3  174.24    5.79
 -10   4  -3   10.61    2.87
 -10  -4  -3    9.31    1.84
 -11   4  -3    6.80    2.46
 -11  -4  -3    4.32    1.82
 -12   4  -3    2.73    2.52
 -12  -4  -3    2.94    1.74
 -13   4  -3    5.66    3.01
 -13  -4  -3    0.67    1.82
 -14   4  -3    9.64    2.74
 -14  -4  -3   10.57    2.81
 -15   4  -3    3.85    3.28
 -15  -4  -3    5.62    2.92
 -16   4  -3   -0.26    2.58
 -16  -4  -3    4.33    2.30
 -18   5   3    1.40    2.72
 -18  -5   3    6.55    3.82
 -17   5   3    6.39    3.24
 -17  -5   3    6.07    3.99
 -16   5   3    1.53    2.12
 -16  -5   3    0.97    2.36
 -15   5   3    1.11    2.05
 -15  -5   3    1.54    1.38
 -14   5   3   22.65    3.14
 -14  -5   3   28.42    3.84
 -13   5   3    4.27    2.55
 -13  -5   3    4.36    2.32
 -12   5   3    0.75    1.00
 -12  -5   3   -0.35    2.12
 -11   5   3    1.24    1.66
 -11  -5   3    3.75    2.33
 -10   5   3    4.32    2.35
 -10  -5   3    3.25    2.40
  -9   5   3  113.65    4.58
  -9  -5   3  116.48    5.61
  -7   5   3   -0.24    1.09
  -7  -5   3   -3.58    1.98
  -6   5   3   27.96    4.69
  -6  -5   3   31.87    3.05
  -5   5   3    1.34    0.79
  -5  -5   3   -0.81    1.75
   4   5  -3   45.57    7.00
  -4   5   3   37.00    2.42
  -4  -5   3   45.86    3.39
   3   5  -3  213.42    8.49
  -3   5   3  196.62    4.20
  -3  -5   3  259.44    7.72
   2   5  -3    1.76    1.88
  -2  -5   3   -1.20    1.65
   1   5  -3   38.71    3.81
   0   5  -3  332.97   29.84
  -1   5  -3  157.44   15.98
  -2   5  -3   43.21    6.78
  -3   5  -3   32.86    4.39
  -4   5  -3   23.78    4.19
  -4  -5  -3   26.71    1.77
  -5   5  -3    0.90    0.48
  -5  -5  -3    1.06    1.47
  -6   5  -3    9.86    2.27
  -6  -5  -3    2.50    1.43
  -7   5  -3  193.87    9.73
  -7  -5  -3  217.05    5.58
  -8   5  -3   44.19    3.94
  -8  -5  -3   42.67    6.05
  -9   5  -3    3.99    2.42
  -9  -5  -3    6.43    1.66
 -10   5  -3    3.66    1.82
 -10  -5  -3    4.14    1.77
 -11   5  -3   20.68    2.97
 -11  -5  -3   30.41    3.24
 -12   5  -3   26.15    4.13
 -12  -5  -3   18.86    2.76
 -13   5  -3    6.72    2.49
 -13  -5  -3    1.79    2.12
 -14   5  -3    0.29    2.16
 -14  -5  -3    0.84    1.82
 -15   5  -3    1.25    3.12
 -15  -5  -3    1.55    1.93
 -16   6   3   -0.50    2.09
 -16  -6   3    2.67    2.29
 -15   6   3    2.94    1.80
 -15  -6   3    2.59    2.58
 -14   6   3   -0.75    1.65
 -14  -6   3   -0.78    2.36
 -13   6   3    2.52    1.33
 -13  -6   3   -0.09    2.07
 -12   6   3   11.24    2.52
 -12  -6   3   13.88    2.49
 -11   6   3    5.41    1.89
 -11  -6   3    6.69    2.06
 -10   6   3    2.37    0.88
 -10  -6   3    2.42    2.18
  -9   6   3   25.89    3.75
  -9  -6   3   28.90    3.27
  -8   6   3   44.56    3.75
  -8  -6   3   54.45    4.44
  -7   6   3    2.69    1.45
  -7  -6   3    0.27    1.61
  -6   6   3    4.05    1.50
  -6  -6   3    4.79    2.06
   5   6  -3    2.07    1.19
  -5   6   3    1.04    0.41
  -5  -6   3    0.27    1.69
   4   6  -3   -0.47    1.76
  -4  -6   3    3.97    2.23
  -3  -6   3   18.60    3.09
   2   6  -3   64.91   10.70
   1   6  -3   32.39    6.47
   0   6  -3   18.86    2.11
  -1   6  -3   68.59    9.24
  -2   6  -3   16.93    2.23
  -3   6  -3   29.07    3.63
  -4   6  -3   19.40    2.43
  -5   6  -3    1.77    1.45
  -6   6  -3   29.38    3.10
  -7   6  -3    3.83    1.98
  -8   6  -3   27.45    3.37
  -9   6  -3   13.42    3.59
 -10   6  -3    5.45    3.41
 -11   6  -3    4.67    2.24
 -12   6  -3   -1.08    2.36
 -13   6  -3    0.86    2.62
 -14   6  -3    1.24    2.73
 -14  -7   3    1.67    2.30
 -13  -7   3    0.91    2.07
 -12  -7   3    4.52    3.27
 -11  -7   3    1.71    2.42
 -10  -7   3    3.24    2.35
  -9  -7   3    6.37    3.35
  -8  -7   3    7.64    2.76
   7   7  -3    3.44    2.00
  -7  -7   3    4.90    2.16
   6   7  -3    6.63    1.56
  -6  -7   3    8.74    1.93
   5   7  -3    1.30    0.90
  -5  -7   3    1.45    0.88
   4   7  -3   -0.35    1.53
  -4  -7   3    4.20    1.82
   3   7  -3   -0.54    1.50
   2   7  -3   35.65    4.60
   1   7  -3    1.83    0.88
   0   7  -3   12.48    2.03
  -1   7  -3    8.17    1.31
  -2   7  -3   21.99    2.65
  -3   7  -3    7.91    1.54
  -4   7  -3   -0.44    1.99
  -5   7  -3   14.13    2.84
  -6   7  -3    4.12    1.37
  -7   7  -3    1.88    1.31
  -8   7  -3    9.07    3.66
  -9   7  -3   16.09    3.69
 -10   7  -3   -0.57    2.29
 -11   7  -3    3.79    2.50
 -12   7  -3    2.60    2.46
 -12  -8   3    3.15    2.50
 -11  -8   3    1.38    2.24
 -10  -8   3    2.87    2.25
   9   8  -3    3.25    1.10
  -9  -8   3    6.57    3.19
   8   8  -3    4.28    1.34
  -8  -8   3    8.15    3.15
   7   8  -3    4.59    0.93
  -7  -8   3    1.12    0.95
   6   8  -3    0.95    0.93
  -6  -8   3    0.87    0.82
   5   8  -3    0.65    1.19
   4   8  -3   -0.48    1.76
   3   8  -3   10.31    2.09
   2   8  -3   12.72    1.74
   1   8  -3    3.81    1.65
   0   8  -3    7.42    2.76
  -1   8  -3    5.92    2.29
  -2   8  -3    0.56    1.15
  -3   8  -3   -0.03    1.98
  -4   8  -3   -0.73    1.99
  -5   8  -3    1.11    2.27
  -6   8  -3   -0.57    1.97
  -7   8  -3    2.86    1.20
  -8   8  -3    2.87    2.27
  -9   8  -3    4.17    2.61
   8   9  -3    4.90    1.56
   7   9  -3    1.98    1.43
  -7  -9   3    1.00    2.33
   6   9  -3    2.19    1.31
   5   9  -3    2.50    1.12
   4   9  -3    3.59    1.79
   3   9  -3   -0.11    1.80
   2   9  -3    0.19    1.01
   1   9  -3   -0.37    1.71
   0   9  -3    4.20    1.96
  -1   9  -3    2.09    1.01
  -2   9  -3    2.44    1.55
  -3   9  -3   -0.25    2.01
  -4   9  -3   -0.29    2.18
  -5   9  -3    8.10    1.99
 -21   0   4    2.63    2.64
 -20   0   4    2.40    2.68
 -19   0   4   16.07    3.73
 -18   0   4   33.72    4.23
 -17   0   4    4.48    2.73
 -16   0   4   -0.03    2.75
 -15   0   4  289.54    8.79
 -14   0   4   -4.01    2.67
 -13   0   4  110.79    5.65
 -12   0   4   46.52    3.70
 -11   0   4  131.37    5.90
 -10   0   4  103.59    4.49
  -9   0   4   19.94    2.23
  -8   0   4   43.15    2.72
  -7   0   4   73.96    9.46
  -6   0   4 1572.91   12.95
  -5   0   4  176.45    4.43
  -4   0   4   21.68    1.87
  -3   0   4  983.82    8.63
   2   0  -4 2110.75   12.79
  -2   0   4 2418.90   13.87
   1   0  -4  730.81    7.32
   0   0  -4    5.73    0.93
  -1   0  -4 1202.11   10.45
  -2   0  -4   22.84    2.15
  -3   0  -4  200.81    4.82
  -4   0  -4    1.07    1.27
  -5   0  -4   39.05    2.66
  -6   0  -4  135.05    4.36
  -7   0  -4   33.79    2.74
  -8   0  -4    1.43    1.72
  -9   0  -4  152.96   19.28
 -10   0  -4  303.76    8.69
 -11   0  -4    7.34    2.50
 -12   0  -4   79.61    4.80
 -13   0  -4   54.16    5.06
 -14   0  -4    2.03    1.49
 -15   0  -4   -2.69    2.19
 -16   0  -4   23.12    3.68
 -17   0  -4    1.95    2.62
 -20   1   4    3.59    2.81
 -20  -1   4    2.07    1.68
 -19   1   4    2.76    2.53
 -19  -1   4    1.41    1.39
 -18   1   4    6.75    3.63
 -18  -1   4    6.55    3.05
 -17   1   4    0.13    2.28
 -17  -1   4   -2.80    2.47
 -16   1   4    0.37    2.41
 -16  -1   4    1.03    2.59
 -15   1   4  194.39    7.45
 -15  -1   4  177.41   17.60
 -14   1   4    7.16    2.45
 -14  -1   4   12.84    3.51
 -13   1   4   26.62    3.23
 -13  -1   4   24.02    3.26
 -12   1   4    1.96    1.91
 -12  -1   4    4.19    2.99
 -11   1   4   12.70    3.05
 -11  -1   4   13.88    2.19
 -10   1   4  137.93    5.65
 -10  -1   4  122.83    5.59
  -9   1   4   18.61    2.00
  -9  -1   4   16.14    2.23
  -8   1   4  410.46    8.32
  -8  -1   4  390.18    8.66
  -7   1   4  748.17   14.50
  -7  -1   4  781.12   13.41
  -6   1   4  101.44   10.51
  -6  -1   4   98.49    3.81
  -5   1   4    5.44    1.31
  -5  -1   4    6.73    1.60
  -4   1   4  793.35    7.17
  -4  -1   4  793.01    8.95
  -3   1   4  450.08    5.02
  -3  -1   4  442.44    6.42
   2  -1  -4  606.24    5.81
   2   1  -4  611.99    7.46
  -2   1   4  703.88    5.99
  -2  -1   4  699.64    8.06
   1   1  -4 1506.44   11.72
   1  -1  -4 1559.49    9.11
  -1  -1   4 1763.65   14.47
   0   1  -4    2.33    0.78
   0  -1  -4    1.58    0.51
  -1   1  -4 1044.08   10.14
  -1  -1  -4 1034.37    9.69
  -2   1  -4  152.58   15.39
  -2  -1  -4  152.04    3.47
  -3   1  -4    6.66    1.04
  -3  -1  -4    7.11    1.23
  -4   1  -4    5.43    0.91
  -4  -1  -4    3.34    0.97
  -5   1  -4  108.04   11.72
  -5  -1  -4  103.71    3.52
  -6   1  -4    7.62    1.90
  -6  -1  -4    5.70    1.21
  -7   1  -4    6.29    1.40
  -7  -1  -4    4.58    1.52
  -8   1  -4  338.72    9.11
  -8  -1  -4  347.66    8.84
  -9   1  -4  118.60    5.21
  -9  -1  -4  128.22    5.07
 -10   1  -4    8.67    3.14
 -10  -1  -4    7.16    2.50
 -11   1  -4    1.21    1.02
 -11  -1  -4    2.34    1.55
 -12   1  -4   27.61    3.26
 -12  -1  -4   22.30    3.28
 -13   1  -4   21.57    3.53
 -13  -1  -4   19.03    3.19
 -14   1  -4   32.12    4.05
 -14  -1  -4   31.45    4.57
 -15   1  -4   16.39    3.06
 -15  -1  -4   14.56    2.36
 -16   1  -4    4.24    1.03
 -16  -1  -4    0.73    2.34
 -17   1  -4   -1.01    2.48
 -17  -1  -4    1.58    2.31
 -20   2   4    0.05    2.27
 -20  -2   4   -1.06    2.37
 -19   2   4    2.71    2.37
 -19  -2   4    0.68    2.30
 -18   2   4   13.39    2.90
 -18  -2   4   28.00    4.52
 -17   2   4    8.80    3.29
 -17  -2   4   10.60    3.16
 -16   2   4   -1.74    2.44
 -16  -2   4    0.10    2.61
 -15   2   4   25.06    3.35
 -15  -2   4   26.00    3.78
 -14   2   4    0.50    1.88
 -14  -2   4    2.25    1.37
 -13   2   4   45.70    3.82
 -13  -2   4   46.45    4.19
 -12   2   4    3.48    2.07
 -12  -2   4    4.38    1.67
 -11   2   4    6.56    1.60
 -11  -2   4    6.04    1.67
 -10   2   4   -0.13    1.58
 -10  -2   4   -0.04    1.84
  -9   2   4  116.42    4.46
  -9  -2   4  117.44    5.13
  -8   2   4   45.80    2.63
  -8  -2   4   53.78    6.88
  -7   2   4  560.66    9.53
  -7  -2   4  556.33   10.92
  -6   2   4    6.18    1.43
  -6  -2   4    7.39    1.82
  -5   2   4  359.50    5.11
  -5  -2   4  357.90    6.72
  -4   2   4    4.92    0.70
  -4  -2   4    3.57    1.80
  -3   2   4  132.24    2.31
  -3  -2   4  139.62    4.48
   2   2  -4  324.88    6.37
   2  -2  -4  325.75    2.87
  -2  -2   4  390.72    7.26
   1   2  -4  695.44    8.67
   1  -2  -4  698.50    4.10
  -1  -2   4  787.95    9.63
   0   2  -4   98.50    7.95
   0  -2  -4   95.14    1.79
  -1   2  -4  345.13    6.46
  -1  -2  -4  335.62    3.64
  -2   2  -4  113.19   12.24
  -2  -2  -4  119.18    2.66
  -3   2  -4    5.21    1.40
  -3  -2  -4    4.11    0.99
  -4   2  -4    2.70    1.23
  -4  -2  -4    2.79    0.70
  -5   2  -4   51.37    6.65
  -5  -2  -4   59.41    6.29
  -6   2  -4  244.80    7.20
  -6  -2  -4  245.66    6.31
  -7   2  -4   81.71   18.53
  -7  -2  -4   89.42    3.76
  -8   2  -4  112.74    5.14
  -8  -2  -4  128.77    4.52
  -9   2  -4  120.16    5.42
  -9  -2  -4  149.15    5.24
 -10   2  -4   20.29    3.27
 -10  -2  -4   29.14    3.11
 -11   2  -4   21.01    3.33
 -11  -2  -4   27.94    5.75
 -12   2  -4   17.12    3.18
 -12  -2  -4   21.78    3.59
 -13   2  -4   25.41    4.26
 -13  -2  -4   23.44    3.53
 -14   2  -4   58.20    6.09
 -14  -2  -4   53.91    4.61
 -15   2  -4    3.96    2.62
 -15  -2  -4   -0.39    2.11
 -16   2  -4    0.81    2.50
 -16  -2  -4    0.75    2.07
 -17   2  -4    4.90    3.55
 -17  -2  -4    4.34    1.98
 -20   3   4    1.17    2.41
 -20  -3   4    1.48    2.60
 -19   3   4    3.68    2.97
 -19  -3   4    0.10    2.44
 -18   3   4   -1.47    1.96
 -18  -3   4    1.16    1.30
 -17   3   4    5.32    2.78
 -17  -3   4    7.43    3.48
 -16   3   4    8.95    2.59
 -16  -3   4    7.76    2.60
 -15   3   4    2.19    2.14
 -15  -3   4    4.34    3.47
 -14   3   4   25.23    3.85
 -14  -3   4   12.01    3.34
 -13   3   4   43.58    3.48
 -13  -3   4   52.22    4.95
 -12   3   4   -0.26    1.70
 -12  -3   4    3.81    2.35
 -11   3   4    0.45    1.50
 -11  -3   4    4.02    2.19
 -10   3   4    8.73    2.40
 -10  -3   4    8.70    2.61
  -9   3   4    5.18    1.90
  -9  -3   4    4.24    2.12
  -8   3   4   -0.42    0.99
  -8  -3   4    1.14    1.79
  -7   3   4    7.67    1.15
  -7  -3   4    8.62    2.24
  -6   3   4    0.31    0.73
  -6  -3   4    1.02    1.69
  -5   3   4  942.35   12.69
  -5  -3   4  951.54   15.95
  -4   3   4   -0.01    0.39
  -4  -3   4    2.41    1.86
   3   3  -4  102.04   11.89
  -3  -3   4  104.33    4.10
   2   3  -4  296.22   14.91
  -2  -3   4  359.09    8.18
   1   3  -4   59.69    5.47
   0   3  -4  279.18    7.03
  -1   3  -4   35.93    3.37
  -2   3  -4   38.54    4.83
  -2  -3  -4   40.13    1.38
  -3   3  -4  138.51   14.95
  -3  -3  -4  164.16    2.93
  -4   3  -4   59.54    6.30
  -4  -3  -4   67.77    7.04
  -5   3  -4  174.12   18.22
  -5  -3  -4  194.97    4.96
  -6   3  -4    1.52    0.93
  -6  -3  -4    1.80    1.03
  -7   3  -4   32.89    4.20
  -7  -3  -4   34.30    2.53
  -8   3  -4  195.90    6.58
  -8  -3  -4  225.59    5.61
  -9   3  -4    5.60    2.62
  -9  -3  -4    6.15    2.31
 -10   3  -4    9.16    3.02
 -10  -3  -4    3.20    1.43
 -11   3  -4   13.72    3.27
 -11  -3  -4   16.79    2.72
 -12   3  -4   10.69    2.45
 -12  -3  -4   15.22    2.42
 -13   3  -4   23.26    4.03
 -13  -3  -4   31.00    3.20
 -14   3  -4   19.49    4.01
 -14  -3  -4   17.80    3.32
 -15   3  -4   -1.24    2.22
 -15  -3  -4   -0.58    1.80
 -16   3  -4    5.33    3.51
 -16  -3  -4   -0.25    1.96
 -19   4   4    2.90    2.35
 -19  -4   4    1.73    3.44
 -18   4   4    2.76    2.24
 -18  -4   4    5.43    3.72
 -17   4   4    2.60    1.91
 -17  -4   4    4.61    2.67
 -16   4   4    0.22    2.01
 -16  -4   4    3.81    2.84
 -15   4   4   -3.07    1.97
 -15  -4   4    1.42    2.84
 -14   4   4   -0.04    1.76
 -14  -4   4    1.30    2.49
 -13   4   4    6.74    2.41
 -13  -4   4    2.01    2.31
 -12   4   4    9.25    2.03
 -12  -4   4   14.66    3.16
 -11   4   4   -0.01    1.45
 -11  -4   4    1.12    2.10
 -10   4   4   17.63    2.62
 -10  -4   4   14.69    2.44
  -9   4   4   -0.07    1.05
  -9  -4   4    0.41    1.81
  -8   4   4    1.16    1.06
  -8  -4   4   -2.59    2.02
  -7   4   4   10.95    2.92
  -7  -4   4   10.10    2.00
  -6   4   4   60.38    2.17
  -6  -4   4   66.20    4.20
  -5  -4   4   -1.43    1.73
   4   4  -4   13.20    1.36
  -4  -4   4   13.66    2.08
   3   4  -4   11.33    2.45
  -3  -4   4    8.74    2.21
   2   4  -4    5.44    0.93
  -2  -4   4    5.73    1.76
   1   4  -4  142.01   14.97
   0   4  -4   19.05    2.65
  -1   4  -4   95.00   10.27
  -2   4  -4   59.43    6.65
  -3   4  -4    0.40    1.08
  -4   4  -4    0.40    0.71
  -4  -4  -4    0.98    0.39
  -5   4  -4   19.95    3.29
  -5  -4  -4   17.90    1.67
  -6   4  -4   49.18    6.37
  -6  -4  -4   42.89    2.33
  -7   4  -4    3.71    2.30
  -7  -4  -4    1.42    1.13
  -8   4  -4   96.35    5.40
  -8  -4  -4  105.03    4.28
  -9   4  -4    7.63    2.55
  -9  -4  -4    9.63    2.13
 -10   4  -4    3.97    2.39
 -10  -4  -4    4.67    2.58
 -11   4  -4    1.15    2.50
 -11  -4  -4   -1.51    1.78
 -12   4  -4    7.64    2.93
 -12  -4  -4   19.30    3.49
 -13  -4  -4    3.25    2.71
 -14   4  -4   -0.14    2.24
 -14  -4  -4    0.29    1.78
 -15   4  -4   18.79    3.82
 -15  -4  -4   18.56    3.39
 -16   4  -4    5.24    2.78
 -18   5   4    3.89    2.60
 -18  -5   4    7.77    4.08
 -17   5   4   -0.77    2.03
 -17  -5   4    0.61    2.67
 -16   5   4   11.13    2.26
 -16  -5   4    6.11    2.39
 -15   5   4    2.87    1.10
 -15  -5   4    5.35    2.58
 -14   5   4   -1.20    1.89
 -14  -5   4   -0.15    2.12
 -13   5   4   -1.11    1.90
 -13  -5   4    1.71    2.28
 -12   5   4    2.18    1.76
 -12  -5   4   10.15    3.50
 -11   5   4    3.80    2.12
 -11  -5   4    5.08    3.45
 -10   5   4    2.39    1.34
 -10  -5   4    4.26    2.45
  -9   5   4   37.57    2.76
  -9  -5   4   35.47    3.75
  -8   5   4   85.64    3.82
  -8  -5   4   78.91    5.00
  -7  -5   4    2.69    2.01
  -6  -5   4   25.46    3.08
   5   5  -4    6.88    1.86
  -5  -5   4    6.63    2.70
   4   5  -4  131.99    5.77
  -4  -5   4  129.76    5.54
   3   5  -4    1.43    0.72
  -3  -5   4    5.30    1.58
   2   5  -4    1.82    1.10
   1   5  -4  255.51   11.35
   0   5  -4    2.31    0.77
  -1   5  -4    2.37    0.93
  -2   5  -4    4.66    1.94
  -3   5  -4    3.10    1.64
  -4   5  -4    1.75    1.05
  -5   5  -4   21.03    2.77
  -6   5  -4    0.79    1.21
  -7   5  -4   67.31   10.67
  -8   5  -4   66.77    8.50
  -9   5  -4    5.52    2.56
  -9  -5  -4    1.38    1.53
 -10   5  -4   14.21    3.20
 -11   5  -4    2.44    2.63
 -12   5  -4    1.22    2.32
 -13   5  -4    4.46    2.50
 -14   5  -4    4.08    2.62
 -16  -6   4   18.40    4.15
 -15  -6   4    5.63    2.97
 -14  -6   4    0.62    2.37
 -13   6   4    4.29    1.94
 -13  -6   4   11.35    3.43
 -12   6   4    3.54    1.84
 -12  -6   4    3.97    2.49
 -11  -6   4    2.96    2.13
 -10  -6   4    0.63    1.96
  -9  -6   4   38.53    4.09
  -8  -6   4   58.53    4.40
  -7  -6   4   61.19    4.71
   6   6  -4    8.45    1.46
  -6  -6   4   11.17    2.86
   5   6  -4   27.88    2.99
  -5  -6   4   48.50    4.90
   4   6  -4  105.65   10.71
  -4  -6   4  121.09    9.91
   3   6  -4   21.46    2.83
   2   6  -4   40.14    4.61
   1   6  -4   51.89    6.85
   0   6  -4   40.39   13.14
  -1   6  -4    6.13    2.51
  -2   6  -4    4.52    1.47
  -3   6  -4    9.92    2.19
  -4   6  -4   48.26    5.33
  -5   6  -4   74.33    7.19
  -6   6  -4    1.32    1.11
  -7   6  -4    4.29    1.58
  -8   6  -4   37.29    6.29
  -9   6  -4   31.36    4.15
 -10   6  -4   -0.14    2.13
 -11   6  -4    5.91    2.81
 -12   6  -4    4.55    2.82
 -13   6  -4    0.56    2.63
 -14  -7   4    4.77    2.44
 -13  -7   4   -1.07    2.05
 -12  -7   4    5.27    3.39
 -11  -7   4    1.31    2.38
 -10  -7   4    0.35    2.02
  -9  -7   4    4.56    2.41
   8   7  -4   -0.38    1.97
  -8  -7   4    1.63    1.93
   7   7  -4    6.12    1.49
  -7  -7   4    2.11    1.82
   6   7  -4    2.25    1.40
  -6  -7   4    2.15    1.80
   5   7  -4    2.78    1.36
  -5  -7   4   -0.97    1.75
   4   7  -4   -1.29    2.08
   3   7  -4   20.01    3.15
   2   7  -4    5.77    1.22
   1   7  -4    1.67    1.47
   0   7  -4   -0.86    1.95
  -1   7  -4    0.49    1.13
  -2   7  -4   -3.30    2.05
  -3   7  -4    3.53    2.25
  -4   7  -4    0.69    2.39
  -5   7  -4    8.72    3.06
  -6   7  -4    6.03    2.92
  -7   7  -4    2.40    1.02
  -8   7  -4   -0.49    2.34
  -9   7  -4    0.70    2.42
 -10   7  -4   -2.37    2.34
 -11   7  -4   -1.31    2.54
 -11  -8   4    7.56    3.64
  10   8  -4    6.40    2.00
 -10  -8   4    3.02    2.42
   9   8  -4    0.51    1.11
  -9  -8   4    3.03    3.24
   8   8  -4    1.72    1.56
  -8  -8   4    2.31    2.49
   7   8  -4    2.71    2.10
  -7  -8   4    1.44    2.19
   6   8  -4    3.68    1.54
  -6  -8   4    8.33    3.21
   5   8  -4    1.91    1.73
   4   8  -4    9.49    2.15
   3   8  -4   -0.98    2.14
   2   8  -4    5.59    2.34
   1   8  -4    4.83    1.87
   0   8  -4    1.21    1.14
  -1   8  -4    0.06    1.46
  -2   8  -4    6.67    1.99
  -3   8  -4    3.90    1.62
  -4   8  -4    0.97    1.04
  -5   8  -4   20.63    3.18
  -6   8  -4   17.43    4.38
  -7   8  -4    9.36    1.60
  -8   8  -4    0.94    2.37
   7   9  -4    3.74    2.01
   6   9  -4    9.55    1.70
   5   9  -4    0.67    0.91
   4   9  -4    5.64    2.26
   3   9  -4    1.44    1.40
   2   9  -4   -0.84    1.93
   1   9  -4    3.39    1.50
   0   9  -4    6.46    2.02
  -1   9  -4    3.37    1.15
  -2   9  -4    0.33    2.33
  -3   9  -4   -0.93    2.15
  -4   9  -4    3.36    1.25
 -20   0   5   -1.27    2.40
 -19   0   5    7.53    3.05
 -18   0   5    2.23    2.38
 -17   0   5   -2.19    2.17
 -16   0   5    1.05    2.24
 -15   0   5    3.48    2.52
 -14   0   5    1.12    2.04
 -13   0   5   -2.86    1.91
 -12   0   5    1.55    2.18
 -11   0   5   -0.41    1.72
 -10   0   5    4.61    1.69
  -9   0   5    1.80    1.50
  -8   0   5   -0.44    1.35
  -7   0   5   -0.29    1.32
  -6   0   5    3.08    1.32
  -5   0   5    0.79    1.15
  -4   0   5   -0.21    1.35
   3   0  -5    0.73    0.51
  -3   0   5   -2.52    1.34
   1   0  -5   -0.72    0.84
   0   0  -5   -0.56    0.85
  -1   0  -5   -0.31    0.93
  -2   0  -5   -0.16    1.07
  -3   0  -5    0.90    0.47
  -4   0  -5    0.55    0.72
  -5   0  -5   -0.37    1.28
  -6   0  -5   -2.41    1.53
  -7   0  -5    0.71    1.83
  -8   0  -5    1.72    1.90
  -9   0  -5   -0.10    1.82
 -10   0  -5    1.76    1.16
 -11   0  -5    1.16    1.98
 -12   0  -5    2.90    2.88
 -13   0  -5   -0.62    1.69
 -14   0  -5   -0.81    1.96
 -15   0  -5    4.21    2.51
 -16   0  -5   -1.98    1.97
 -20  -1   5    3.49    2.85
 -20   1   5   -3.07    2.25
 -19  -1   5    3.78    2.51
 -19   1   5    3.18    2.56
 -18  -1   5   49.24   27.29
 -18   1   5   31.42    4.48
 -17  -1   5   16.87    3.45
 -17   1   5   16.07    3.66
 -16  -1   5   36.90    4.10
 -16   1   5   24.61    3.78
 -15   1   5   34.84    4.10
 -15  -1   5   27.69    3.81
 -14   1   5    9.62    1.72
 -14  -1   5   14.12    2.53
 -13   1   5    2.34    2.28
 -13  -1   5    2.01    2.20
 -12   1   5    8.71    2.93
 -12  -1   5    0.42    1.01
 -11   1   5   26.57    4.20
 -11  -1   5   27.49    2.75
 -10   1   5  268.67    7.68
 -10  -1   5  257.34    7.83
  -9   1   5   22.15    2.40
  -9  -1   5   24.32    2.86
  -8   1   5   24.00    3.30
  -8  -1   5   21.16    2.66
  -7   1   5  247.00    5.94
  -7  -1   5  241.48    6.68
  -6   1   5    0.66    1.35
  -6  -1   5    0.66    1.62
  -5  -1   5    7.71    1.70
  -5   1   5    7.10    1.20
  -4  -1   5   -0.95    1.26
  -4   1   5    0.60    0.97
   3  -1  -5   25.42    2.23
   3   1  -5   27.04    3.53
  -3   1   5   27.23    1.78
  -3  -1   5   27.56    2.25
   2   1  -5   60.29    5.94
   2  -1  -5   61.58    5.25
  -2  -1   5   70.89    6.18
   1   1  -5  138.09   13.25
   1  -1  -5  146.09    3.40
   0   1  -5  311.28    6.80
   0  -1  -5  304.98    5.62
  -1   1  -5   66.00    7.87
  -1  -1  -5   65.99    5.70
  -2   1  -5  304.06    7.19
  -2  -1  -5  286.13    5.78
  -3   1  -5    4.66    0.84
  -3  -1  -5    1.31    0.86
  -4   1  -5  115.85   14.52
  -4  -1  -5  110.06    3.57
  -5   1  -5  106.32   12.39
  -5  -1  -5  101.10    3.90
  -6   1  -5   29.71    4.29
  -6  -1  -5   29.65    2.52
  -7   1  -5   92.28    4.77
  -7  -1  -5   86.11   10.30
  -8   1  -5    1.43    2.14
  -8  -1  -5    1.39    2.09
  -9   1  -5  534.94   10.94
  -9  -1  -5  594.29   10.56
 -10   1  -5  128.64    5.91
 -10  -1  -5  128.83    5.46
 -11   1  -5   50.29    6.69
 -11  -1  -5   60.31    4.88
 -12   1  -5   49.61    7.12
 -12  -1  -5   53.05    4.24
 -13   1  -5    9.57    2.40
 -13  -1  -5    6.90    3.14
 -14   1  -5    1.36    2.18
 -14  -1  -5    3.29    2.30
 -15   1  -5   -1.08    2.30
 -15  -1  -5    0.80    2.18
 -16   1  -5    3.26    2.84
 -16  -1  -5    5.35    2.25
 -20   2   5   -1.15    2.21
 -20  -2   5    2.78    2.04
 -19   2   5    1.68    2.10
 -19  -2   5   -0.49    2.29
 -18   2   5   -1.14    2.09
 -18  -2   5    3.68    1.60
 -17   2   5    9.71    3.80
 -17  -2   5    6.92    2.46
 -16   2   5   -1.75    2.28
 -16  -2   5   -2.86    2.44
 -15   2   5    2.55    2.01
 -15  -2   5    0.17    2.40
 -14   2   5   -1.35    1.73
 -14  -2   5    0.37    2.31
 -13   2   5    5.06    2.13
 -13  -2   5    3.83    2.46
 -12   2   5   21.67    2.82
 -12  -2   5   15.06    2.87
 -11   2   5   10.95    2.75
 -11  -2   5   10.23    3.15
 -10   2   5    9.62    2.23
 -10  -2   5   13.18    3.84
  -9   2   5   74.51    9.06
  -9  -2   5   85.16   17.31
  -8   2   5   -0.57    1.16
  -8  -2   5    3.38    1.86
  -7   2   5   59.34    4.83
  -7  -2   5   59.58    3.80
  -6   2   5    7.67    1.28
  -6  -2   5    5.98    1.87
  -5   2   5 1404.23   18.50
  -5  -2   5 1426.99   21.41
  -4   2   5   28.74    1.56
  -4  -2   5   34.62    3.24
   3   2  -5   25.23    4.13
   3  -2  -5   16.63    2.50
  -3  -2   5   26.39    2.76
  -3   2   5   28.94    4.45
   2   2  -5    0.75    0.77
   2  -2  -5    1.29    0.41
  -2  -2   5    1.26    0.71
   1   2  -5  157.04   14.26
   1  -2  -5  165.73    3.48
   0   2  -5   36.90    3.83
   0  -2  -5   37.13    3.15
  -1   2  -5  228.38    6.68
  -1  -2  -5  209.67    4.44
  -2   2  -5   49.01    4.65
  -2  -2  -5   46.47    1.89
  -3   2  -5  191.61    6.05
  -3  -2  -5  179.36    4.39
  -4   2  -5  471.90   11.04
  -4  -2  -5  461.11    9.10
  -5   2  -5  135.58    7.12
  -5  -2  -5  137.86    4.54
  -6   2  -5   12.28    2.42
  -6  -2  -5   15.05    1.89
  -7   2  -5  166.36    6.04
  -7  -2  -5  170.37    7.37
  -8   2  -5   96.72   12.65
  -8  -2  -5   87.62   10.26
  -9   2  -5   77.06    5.12
  -9  -2  -5   87.69    4.38
 -10   2  -5   32.27    4.05
 -10  -2  -5   33.93    3.11
 -11   2  -5   72.39    5.37
 -11  -2  -5   71.93   10.70
 -12   2  -5    4.79    2.01
 -12  -2  -5    6.22    1.58
 -13   2  -5    1.01    1.50
 -13  -2  -5    2.41    2.16
 -14   2  -5   20.17    3.77
 -14  -2  -5   13.63    3.14
 -15   2  -5    3.83    2.43
 -15  -2  -5    4.95    3.06
 -16   2  -5    3.92    2.80
 -16  -2  -5   -3.43    2.14
 -19   3   5    4.13    3.47
 -19  -3   5    7.17    3.59
 -18   3   5    4.14    2.18
 -18  -3   5    4.10    2.52
 -17   3   5   -3.51    1.86
 -17  -3   5    2.16    2.53
 -16   3   5    5.58    2.63
 -16  -3   5    6.92    3.33
 -15   3   5    1.49    1.87
 -15  -3   5    0.04    2.48
 -14   3   5    2.71    2.54
 -14  -3   5    2.42    2.60
 -13   3   5   20.91    3.10
 -13  -3   5   23.74    3.63
 -12   3   5    5.65    1.81
 -12  -3   5   10.88    2.84
 -11   3   5   22.73    2.50
 -11  -3   5   22.70    2.82
 -10   3   5   36.22    2.88
 -10  -3   5   32.55    3.97
  -9   3   5    1.74    1.19
  -9  -3   5    1.59    2.07
  -8   3   5    1.17    0.98
  -8  -3   5    1.68    1.95
  -7   3   5   -0.41    0.76
  -7  -3   5    1.36    1.90
  -6   3   5   13.53    1.29
  -6  -3   5   16.88    2.44
  -5   3   5  263.60    5.13
  -5  -3   5  275.12    7.87
   4   3  -5   24.32    3.43
  -4   3   5   21.11    0.98
  -4  -3   5   23.72    2.65
   3   3  -5  304.30    7.95
  -3  -3   5  349.34    8.64
   2   3  -5   46.26    3.87
  -2  -3   5   52.91    4.01
   1   3  -5   28.02    3.31
   0   3  -5   13.26    2.70
  -1   3  -5  280.21    7.80
  -2   3  -5    9.51    2.04
  -2  -3  -5    8.78    0.84
  -3   3  -5   30.75    3.52
  -3  -3  -5   28.32    1.49
  -4   3  -5   28.39    4.20
  -4  -3  -5   29.56    1.68
  -5   3  -5   41.51    6.32
  -5  -3  -5   40.90    2.23
  -6   3  -5   15.47    2.53
  -6  -3  -5   13.14    1.67
  -7   3  -5    4.48    1.66
  -7  -3  -5    3.78    1.55
  -8   3  -5   12.22    1.75
  -8  -3  -5   12.06    1.94
  -9   3  -5    5.03    2.41
  -9  -3  -5    3.02    1.68
 -10   3  -5   79.95    5.56
 -10  -3  -5   83.47    4.50
 -11   3  -5    1.80    2.58
 -11  -3  -5    3.56    2.17
 -12   3  -5   -0.07    2.65
 -12  -3  -5    0.48    1.86
 -13   3  -5   22.24    4.49
 -13  -3  -5   21.34    4.28
 -14   3  -5    4.15    2.81
 -14  -3  -5    3.99    2.70
 -15   3  -5    5.81    3.70
 -15  -3  -5    5.21    2.66
 -18   4   5    0.66    2.11
 -18  -4   5    0.19    1.29
 -17   4   5    0.45    1.93
 -17  -4   5    1.08    2.37
 -16   4   5   -1.69    1.66
 -16  -4   5    0.77    2.64
 -15   4   5    7.72    3.88
 -15  -4   5    8.59    4.52
 -14   4   5    2.02    1.85
 -14  -4   5    7.68    2.88
 -13   4   5   -1.86    1.73
 -13  -4   5    3.87    3.41
 -12   4   5   55.25    4.33
 -12  -4   5   50.35    4.99
 -11   4   5   15.71    2.49
 -11  -4   5   16.34    2.87
 -10   4   5   12.12    2.05
 -10  -4   5   16.30    3.24
  -9   4   5    4.36    1.60
  -9  -4   5    4.23    3.05
  -8   4   5    2.81    1.47
  -8  -4   5    0.72    1.94
  -7   4   5    0.06    0.67
  -7  -4   5   -1.49    1.63
  -6  -4   5   -0.96    1.81
   5   4  -5  178.54    6.59
  -5  -4   5  190.75    6.85
   4   4  -5  424.15   10.87
  -4  -4   5  493.35   11.79
   3   4  -5    2.82    1.41
  -3  -4   5    3.31    1.88
   2   4  -5   10.23    2.68
   1   4  -5   13.63    2.67
   0   4  -5    2.26    1.01
  -1   4  -5   31.29    4.04
  -2   4  -5    2.37    1.31
  -3   4  -5  158.43   16.47
  -4   4  -5    7.19    2.17
  -5   4  -5   55.28    6.90
  -6   4  -5  124.09   10.70
  -7   4  -5    8.93    2.01
  -7  -4  -5    9.74    1.86
  -8   4  -5    1.84    2.37
  -8  -4  -5    3.37    1.79
  -9   4  -5    3.18    2.76
  -9  -4  -5    1.60    1.52
 -10   4  -5    4.92    2.60
 -10  -4  -5    4.42    1.97
 -11   4  -5    2.27    2.54
 -11  -4  -5    1.21    1.70
 -12   4  -5    2.15    2.46
 -12  -4  -5    8.23    3.43
 -13   4  -5    3.70    3.42
 -14   4  -5    1.12    2.44
 -17  -5   5    4.24    2.77
 -16   5   5    8.21    2.85
 -16  -5   5    8.06    2.93
 -15   5   5   -0.29    1.49
 -15  -5   5   -0.57    2.42
 -14   5   5    0.98    1.80
 -14  -5   5    3.79    2.74
 -13   5   5   -0.73    1.41
 -13  -5   5    3.56    2.88
 -12   5   5    5.78    1.66
 -12  -5   5    3.03    2.66
 -11   5   5   41.25    3.23
 -11  -5   5   41.03    4.30
 -10   5   5   23.91    2.65
 -10  -5   5   14.35    2.93
  -9  -5   5   24.75    3.66
  -8  -5   5   39.77    3.89
  -7  -5   5    2.33    2.09
   6   5  -5   14.41    2.24
  -6  -5   5   14.53    3.01
   5   5  -5    5.88    1.78
  -5  -5   5    2.00    2.11
   4   5  -5   76.18    9.20
  -4  -5   5   86.85    5.37
   3   5  -5    2.41    1.36
  -3  -5   5   10.87    3.55
   2   5  -5   14.98    2.23
   1   5  -5   59.33    6.94
   0   5  -5  231.38   22.78
  -1   5  -5   42.17    6.78
  -2   5  -5    7.08    2.07
  -3   5  -5   -3.04    1.95
  -4   5  -5    8.89    1.56
  -5   5  -5   95.03    9.74
  -6   5  -5   29.28    3.50
  -7   5  -5   12.74    2.53
  -8   5  -5    8.05    2.68
  -9   5  -5    8.23    4.87
 -10   5  -5    2.69    2.26
 -11   5  -5    5.11    2.54
 -12   5  -5   17.38    4.04
 -13   5  -5    4.19    3.60
 -16  -6   5   -0.43    2.64
 -15  -6   5    3.73    2.84
 -14  -6   5    0.05    2.21
 -13  -6   5    0.47    2.13
 -12  -6   5    3.42    3.14
 -11  -6   5    2.41    2.15
 -10  -6   5   -4.10    1.94
  -9  -6   5    2.97    2.16
  -8  -6   5   14.58    3.30
   7   6  -5    2.18    1.69
  -7  -6   5    1.85    2.31
   6   6  -5    3.47    1.07
  -6  -6   5    8.29    3.03
   5   6  -5   34.83    3.62
  -5  -6   5   39.68    4.15
   4   6  -5    0.68    0.79
  -4  -6   5    6.67    1.96
   3   6  -5    9.08    1.58
   2   6  -5    0.86    0.96
   1   6  -5   50.77    4.05
   0   6  -5    3.73    1.09
  -1   6  -5   -0.98    1.90
  -2   6  -5    2.96    1.45
  -3   6  -5    4.94    1.77
  -4   6  -5   90.68    9.40
  -5   6  -5    2.94    0.68
  -6   6  -5   -2.31    2.08
  -7   6  -5   23.89    3.36
  -8   6  -5    4.40    1.56
  -9   6  -5    3.23    1.00
 -10   6  -5    4.96    2.50
 -11   6  -5    5.43    2.84
 -12   6  -5    2.11    2.69
 -13  -7   5   -2.57    2.52
 -12  -7   5   12.12    4.20
 -11  -7   5    6.54    2.53
 -10  -7   5    2.53    2.33
   9   7  -5    3.50    2.10
  -9  -7   5    3.89    2.28
   8   7  -5    2.82    1.56
  -8  -7   5    0.68    1.98
   7   7  -5    7.45    2.82
  -7  -7   5   10.00    5.84
   6   7  -5    9.27    2.76
  -6  -7   5    6.19    3.37
   5   7  -5    1.93    1.27
  -5  -7   5    6.50    2.30
   4   7  -5    3.75    1.83
   3   7  -5    3.19    1.64
   2   7  -5    4.56    1.07
   1   7  -5    1.94    1.42
   0   7  -5    4.12    1.54
  -1   7  -5   20.19    3.63
  -2   7  -5   24.23    3.86
  -3   7  -5    8.92    4.84
  -4   7  -5    5.62    1.78
  -5   7  -5    3.57    1.37
  -6   7  -5    8.48    2.20
  -7   7  -5    5.28    1.69
  -8   7  -5    6.02    2.02
  -9   7  -5    1.92    2.27
 -10   7  -5    2.56    1.36
  10   8  -5    4.35    2.57
 -10  -8   5    4.75    2.61
   9   8  -5    1.74    1.31
  -9  -8   5    3.50    2.43
   8   8  -5    2.13    1.29
  -8  -8   5    0.03    2.25
   7   8  -5    1.15    1.66
  -7  -8   5    3.84    2.46
   6   8  -5    5.02    2.03
   5   8  -5    2.72    1.45
   4   8  -5    2.44    1.47
   3   8  -5   28.90    3.76
   2   8  -5    3.69    1.59
   1   8  -5   -2.20    2.25
   0   8  -5   -0.60    2.33
  -1   8  -5    1.78    1.72
  -2   8  -5    3.14    1.79
  -3   8  -5    1.37    1.82
  -4   8  -5    4.40    1.84
  -5   8  -5   -0.90    2.28
  -6   8  -5   -0.46    2.34
   4   9  -5    0.30    1.69
   3   9  -5    3.60    2.12
   2   9  -5    4.20    2.01
   1   9  -5    1.68    1.56
   0   9  -5   -0.52    2.20
 -20   0   6   11.61    3.72
 -19   0   6   -0.14    2.31
 -18   0   6   25.61    4.30
 -17   0   6   68.26    5.78
 -16   0   6   14.30    3.54
 -15   0   6   59.74    5.42
 -14   0   6    4.24    2.11
 -13   0   6    1.28    1.91
 -12   0   6  163.21    6.26
 -11   0   6    5.52    2.37
 -10   0   6  605.78   10.36
  -9   0   6   46.95    3.27
  -8   0   6   37.03    2.86
  -7   0   6  290.91    7.69
  -6   0   6   57.51    3.45
  -5   0   6  566.24   10.43
   4   0  -6 1022.20   15.72
  -4   0   6 1149.40   17.11
   3   0  -6   28.02    2.69
  -3   0   6   29.94    2.42
   2   0  -6    5.69    0.91
   1   0  -6  122.95   11.64
   0   0  -6   35.84    5.24
  -1   0  -6  352.35    9.82
  -2   0  -6   20.62    3.13
  -3   0  -6  114.78   12.29
  -4   0  -6  345.70    9.82
  -5   0  -6  152.98    5.59
  -6   0  -6  931.74  180.74
  -7   0  -6  187.15    6.12
  -8   0  -6    2.80    2.79
  -9   0  -6   26.09    2.97
 -10   0  -6   83.07    4.72
 -11   0  -6   19.17    3.32
 -12   0  -6    1.70    2.24
 -13   0  -6    1.13    2.20
 -14   0  -6    0.22    2.12
 -15   0  -6    0.32    1.12
 -20   1   6    1.56    2.41
 -20  -1   6   -0.83    2.44
 -19   1   6    1.78    2.07
 -19  -1   6    2.72    3.90
 -18   1   6   -0.09    2.08
 -18  -1   6    2.20    2.68
 -17   1   6    0.39    2.18
 -17  -1   6    7.12    3.14
 -16   1   6    1.90    2.46
 -16  -1   6   -1.82    2.34
 -15   1   6    1.48    1.97
 -15  -1   6    1.69    2.46
 -14   1   6   11.54    2.67
 -14  -1   6   12.38    3.54
 -13  -1   6   64.36    5.04
 -13   1   6   62.49    4.09
 -12   1   6   19.31    2.53
 -12  -1   6   16.85    2.92
 -11   1   6   15.17    2.87
 -11  -1   6   24.60    3.26
 -10   1   6   40.19    3.04
 -10  -1   6   42.98    3.60
  -9  -1   6   37.15    3.97
  -9   1   6   33.19    2.70
  -8   1   6   17.73    2.55
  -8  -1   6   19.50    2.45
  -7   1   6   10.61    1.76
  -7  -1   6   11.43    1.77
  -6   1   6   96.72    3.68
  -6  -1   6   93.98   18.86
  -5  -1   6  483.16    9.82
  -5   1   6  478.38    8.78
   4   1  -6   12.78    1.79
   4  -1  -6   11.99    1.38
  -4   1   6   15.51    1.88
  -4  -1   6   15.18    2.18
   3   1  -6   39.14    5.16
   3  -1  -6   38.49    5.42
  -3  -1   6   38.10    4.83
  -3   1   6   38.79    5.51
   2   1  -6  105.68   10.66
   2  -1  -6  108.00    3.11
   1   1  -6  161.67   16.14
   1  -1  -6  176.86    4.45
   0   1  -6  251.52    6.47
   0  -1  -6  254.36    5.45
  -1   1  -6  118.28   11.25
  -1  -1  -6  126.97    3.91
  -2   1  -6    3.95    0.96
  -2  -1  -6    1.82    0.61
  -3   1  -6  250.55    7.23
  -3  -1  -6  237.56    6.33
  -4   1  -6    4.50    1.70
  -4  -1  -6    3.76    0.81
  -5   1  -6   13.70    2.52
  -5  -1  -6   10.63    1.97
  -6   1  -6   53.39    4.10
  -6  -1  -6   55.97    3.70
  -7   1  -6  204.39   20.99
  -7  -1  -6  187.46    5.94
  -8   1  -6   94.69    4.81
  -8  -1  -6   95.75   12.16
  -9   1  -6    3.05    1.96
  -9  -1  -6    1.81    1.74
 -10   1  -6   18.42    2.99
 -10  -1  -6   19.00    3.70
 -11   1  -6   98.56    5.73
 -11  -1  -6   95.15    5.48
 -12   1  -6    2.17    1.76
 -12  -1  -6    1.86    2.07
 -13   1  -6   10.55    3.51
 -13  -1  -6   12.15    3.03
 -14   1  -6   -0.33    2.36
 -14  -1  -6   -1.66    1.83
 -15   1  -6    5.37    2.59
 -15  -1  -6    6.07    2.51
 -19   2   6    0.04    1.89
 -19  -2   6   -1.42    2.57
 -18   2   6    5.51    2.89
 -18  -2   6    1.56    2.49
 -17   2   6    1.27    2.02
 -17  -2   6   -0.65    2.21
 -16   2   6    9.60    5.27
 -16  -2   6   14.00    3.34
 -15   2   6    3.30    0.96
 -15  -2   6    3.47    2.61
 -14   2   6    0.76    1.77
 -14  -2   6    0.36    2.36
 -13   2   6    1.76    1.67
 -13  -2   6    2.75    2.29
 -12   2   6   19.68    2.53
 -12  -2   6   14.60    2.98
 -11   2   6   -1.26    1.30
 -11  -2   6   -2.24    2.06
 -10   2   6   30.79    5.47
 -10  -2   6   24.25    3.32
  -9   2   6    8.04    2.26
  -9  -2   6   11.51    2.61
  -8   2   6    0.36    1.09
  -8  -2   6    2.54    2.59
  -7   2   6  292.64    6.72
  -7  -2   6  315.57    8.82
  -6   2   6 1006.58  197.51
  -6  -2   6 1035.31   19.89
  -5   2   6   14.34    1.40
  -5  -2   6   12.92    3.48
   4   2  -6   15.23    2.47
   4  -2  -6    9.82    2.57
  -4   2   6   12.23    3.08
  -4  -2   6   15.43    2.13
   3  -2  -6  220.61    4.69
   3   2  -6  219.91    6.67
  -3  -2   6  252.24    7.37
   2   2  -6    1.85    1.12
   2  -2  -6    3.20    0.43
   1   2  -6  164.91   17.50
   1  -2  -6  158.83    4.13
   0   2  -6  301.76    8.10
   0  -2  -6  279.43    5.60
  -1   2  -6    1.49    0.77
  -1  -2  -6    2.55    0.92
  -2   2  -6   11.59    2.89
  -2  -2  -6    8.20    1.09
  -3   2  -6  114.91   11.61
  -3  -2  -6  109.40    3.77
  -4   2  -6  141.60   14.40
  -4  -2  -6  134.30    3.92
  -5   2  -6   11.49    1.87
  -5  -2  -6   12.26    1.63
  -6   2  -6   54.21    5.24
  -6  -2  -6   53.87    3.27
  -7   2  -6    7.57    2.34
  -7  -2  -6    8.75    2.14
  -8   2  -6    1.60    2.09
  -8  -2  -6   -0.13    1.75
  -9   2  -6   97.15   11.28
  -9  -2  -6  102.20   11.82
 -10   2  -6   63.50    5.20
 -10  -2  -6   57.88    3.95
 -11   2  -6   18.71    3.34
 -11  -2  -6   16.91    2.87
 -12   2  -6   49.88    4.44
 -12  -2  -6   55.24    8.03
 -13   2  -6    3.03    2.17
 -13  -2  -6    1.18    1.24
 -14   2  -6    0.04    2.53
 -14  -2  -6    3.63    2.21
 -15   2  -6   10.46    3.71
 -15  -2  -6    7.45    3.37
 -19   3   6    3.05    1.55
 -19  -3   6    1.34    2.44
 -18   3   6   -0.95    2.02
 -18  -3   6   -1.02    2.35
 -17   3   6    2.09    2.23
 -17  -3   6    0.84    2.06
 -16   3   6    2.50    1.99
 -16  -3   6    1.50    2.26
 -15   3   6    3.25    2.13
 -15  -3   6    0.95    2.40
 -14   3   6   11.36    2.29
 -14  -3   6   25.27    4.00
 -13   3   6   -0.57    1.81
 -13  -3   6    3.95    2.51
 -12   3   6   15.34    3.45
 -12  -3   6   14.96    2.81
 -11   3   6  181.76    5.63
 -11  -3   6  186.87    7.42
 -10   3   6   44.51    3.01
 -10  -3   6   61.37    5.15
  -9   3   6    3.38    1.52
  -9  -3   6    2.43    2.27
  -8   3   6  368.16    6.05
  -8  -3   6  375.86    9.29
  -7   3   6    6.85    1.83
  -7  -3   6    4.11    2.30
  -6   3   6   49.56    2.06
  -6  -3   6   53.81    4.00
   5   3  -6    2.32    1.23
  -5   3   6    0.40    0.54
  -5  -3   6    2.75    2.63
   4   3  -6    1.25    1.80
  -4  -3   6   -1.69    1.77
   3   3  -6   15.37    2.89
  -3  -3   6   12.80    3.59
   2   3  -6   10.47    2.79
   1   3  -6  126.84   11.38
   0   3  -6   63.89    6.61
  -1   3  -6    3.40    1.42
  -2   3  -6    6.49    2.25
  -3   3  -6  103.94   10.84
  -4   3  -6   79.13   12.73
  -4  -3  -6   82.11    2.84
  -5   3  -6  164.03   17.87
  -5  -3  -6  161.72   14.33
  -6   3  -6   -0.22    2.25
  -6  -3  -6    2.63    1.17
  -7   3  -6    2.25    2.21
  -7  -3  -6    1.83    0.94
  -8   3  -6   12.89    2.45
  -8  -3  -6   15.29    2.94
  -9   3  -6   11.50    2.86
  -9  -3  -6   10.48    2.44
 -10   3  -6    9.33    3.13
 -10  -3  -6    2.27    1.74
 -11   3  -6    2.02    2.66
 -11  -3  -6    0.62    1.81
 -12   3  -6    2.55    2.35
 -12  -3  -6    0.61    1.81
 -13   3  -6    4.48    3.35
 -13  -3  -6    1.87    2.48
 -14   3  -6    2.76    2.77
 -18  -4   6    3.63    2.59
 -17   4   6   -0.05    1.99
 -17  -4   6    1.19    2.40
 -16   4   6   -0.87    1.62
 -16  -4   6    3.66    2.55
 -15   4   6    6.32    2.07
 -15  -4   6    6.04    2.42
 -14   4   6    9.17    5.13
 -14  -4   6    9.73    3.59
 -13   4   6   28.37    2.88
 -13  -4   6   32.51    4.54
 -12   4   6    4.51    1.43
 -12  -4   6    0.51    2.51
 -11   4   6    9.11    2.24
 -11  -4   6    7.60    2.43
 -10   4   6    1.58    1.07
 -10  -4   6    2.52    2.31
  -9   4   6   -0.03    0.87
  -9  -4   6    1.15    1.99
  -8  -4   6   12.28    2.90
  -7  -4   6   19.44    3.12
   6   4  -6   16.89    2.27
  -6  -4   6   12.45    3.17
   5   4  -6   27.64    3.40
  -5  -4   6   38.19    4.25
   4   4  -6  640.51   12.58
  -4  -4   6  743.13  144.41
   3   4  -6  188.35    7.04
  -3  -4   6  201.41    7.23
   2   4  -6   65.68    6.78
   1   4  -6    1.53    1.09
   0   4  -6   61.08    5.91
  -1   4  -6   29.54    2.73
  -2   4  -6    4.71    1.57
  -3   4  -6   19.26    2.51
  -4   4  -6    6.00    3.09
  -5   4  -6   30.87    4.02
  -6   4  -6   34.93    4.31
  -7   4  -6    6.81    1.26
  -8   4  -6    8.72    2.92
  -9   4  -6   13.49    3.11
 -10   4  -6    2.07    2.60
 -11   4  -6    2.90    2.55
 -12   4  -6   18.53    3.36
 -13   4  -6    1.91    2.56
 -17  -5   6    3.98    2.67
 -16  -5   6   -0.30    2.37
 -15  -5   6    2.23    2.54
 -14  -5   6    1.54    2.64
 -13  -5   6    3.50    3.87
 -12  -5   6    2.06    2.84
 -11  -5   6    3.68    2.74
 -10  -5   6    7.55    2.27
  -9  -5   6   11.10    2.89
  -8  -5   6   21.64    3.58
   7   5  -6   -0.06    1.82
  -7  -5   6    1.06    2.06
   6   5  -6   43.87    5.58
  -6  -5   6   55.37    4.23
   5   5  -6    6.41    2.49
  -5  -5   6    9.78    2.87
   4   5  -6  130.15   14.01
  -4  -5   6  167.04    6.98
   3   5  -6   14.19    2.11
   2   5  -6   30.25    3.93
   1   5  -6   11.14    1.94
   0   5  -6   44.78    5.65
  -1   5  -6  168.57   18.17
  -2   5  -6   52.91    4.43
  -3   5  -6    2.46    1.53
  -4   5  -6    4.86    1.99
  -5   5  -6   30.59    3.67
  -6   5  -6    3.60    1.58
  -7   5  -6   32.11    4.53
  -8   5  -6    4.80    2.34
  -9   5  -6    2.31    1.43
 -10   5  -6   -0.53    2.35
 -11   5  -6    0.99    1.98
 -12   5  -6    6.64    2.79
 -15  -6   6    5.40    3.75
 -14  -6   6   -0.65    2.20
 -13  -6   6    1.63    2.51
 -12  -6   6   -0.79    2.39
 -11  -6   6    3.28    2.52
 -10  -6   6    4.40    2.84
   9   6  -6    3.76    1.83
  -9  -6   6    8.11    3.41
   8   6  -6   10.86    1.86
  -8  -6   6    7.33    2.64
   7   6  -6    0.16    1.07
  -7  -6   6    3.36    2.36
   6   6  -6    0.01    2.02
  -6  -6   6    0.77    1.37
   5   6  -6    3.23    1.95
  -5  -6   6    2.14    2.17
   4   6  -6    3.10    1.65
   3   6  -6    3.86    1.28
   2   6  -6   16.40    3.12
   1   6  -6    2.16    1.70
   0   6  -6   23.37    4.93
  -1   6  -6    1.57    1.38
  -2   6  -6   82.43    8.84
  -3   6  -6  154.12   14.49
  -4   6  -6   17.20    3.23
  -5   6  -6   16.83    2.49
  -6   6  -6    1.87    1.56
  -7   6  -6   -0.23    2.19
  -8   6  -6    0.85    1.26
  -9   6  -6    3.25    1.62
 -10   6  -6    1.03    2.62
 -13  -7   6    0.17    2.53
 -12  -7   6    1.88    2.82
  11   7  -6    1.81    1.36
 -11  -7   6    8.80    3.74
  10   7  -6    2.06    1.56
 -10  -7   6    6.93    3.30
   9   7  -6   13.62    3.18
  -9  -7   6   11.65    3.44
   8   7  -6    0.82    0.96
  -8  -7   6    2.27    3.16
   7   7  -6   13.99    2.18
  -7  -7   6   10.17    3.07
   6   7  -6   19.45    3.41
  -6  -7   6   20.10    3.73
   5   7  -6    1.29    1.14
   4   7  -6   13.50    2.20
   3   7  -6    0.76    0.78
   2   7  -6   40.50    4.82
   1   7  -6   33.95    6.03
   0   7  -6    5.02    1.94
  -1   7  -6    2.46    1.58
  -2   7  -6    1.34    1.23
  -3   7  -6   14.81    1.96
  -4   7  -6    4.40    1.46
  -5   7  -6    8.52    2.13
  -6   7  -6   -0.40    2.37
  -7   7  -6    5.31    2.94
  -8   7  -6    5.24    2.47
   9   8  -6    2.39    1.91
  -9  -8   6    2.24    2.44
   8   8  -6    5.15    1.35
  -8  -8   6    0.51    1.30
  -7  -8   6   -2.75    2.52
   6   8  -6    4.19    1.77
   5   8  -6    3.11    1.96
   4   8  -6    2.46    1.67
   3   8  -6    7.18    1.86
   2   8  -6    7.39    2.18
   1   8  -6    0.99    1.43
   0   8  -6    1.12    1.24
  -1   8  -6    4.11    2.47
  -2   8  -6    4.84    1.60
  -3   8  -6    0.43    1.42
  -4   8  -6    4.01    1.62
 -19   0   7    0.06    2.21
 -18   0   7    0.45    2.10
 -17   0   7    1.78    3.24
 -16   0   7    0.40    2.20
 -15   0   7    4.84    3.54
 -14   0   7    0.42    1.95
 -13   0   7    2.83    1.91
 -12   0   7   -0.86    1.68
 -11   0   7   -0.19    1.64
 -10   0   7    2.86    1.08
  -9   0   7    1.44    1.47
  -8   0   7   -0.12    1.36
  -7   0   7   -2.09    1.37
  -6   0   7    0.63    1.30
   5   0  -7   -0.82    1.01
  -5   0   7    2.63    1.83
   4   0  -7    0.38    0.47
  -4   0   7    2.41    1.59
   3   0  -7    1.11    0.48
   2   0  -7    0.96    1.12
   1   0  -7    0.16    0.63
   0   0  -7    0.51    0.63
  -1   0  -7   -0.11    1.09
  -2   0  -7   -0.10    1.26
  -3   0  -7    1.04    0.92
  -4   0  -7   -0.57    1.65
  -5   0  -7    1.67    1.66
  -6   0  -7   -0.83    1.17
  -7   0  -7    0.75    1.73
  -8   0  -7    1.16    1.95
  -9   0  -7    0.29    1.81
 -10   0  -7    1.64    1.23
 -11   0  -7    3.03    2.16
 -12   0  -7    1.78    2.26
 -13   0  -7    3.87    3.04
 -14   0  -7   -1.29    2.21
 -19  -1   7   -0.67    2.13
 -19   1   7    3.83    2.39
 -18  -1   7    7.76    3.48
 -18   1   7    2.79    2.05
 -17  -1   7   17.92    3.44
 -17   1   7   14.10    2.87
 -16   1   7   26.67    5.70
 -16  -1   7   30.89    4.57
 -15   1   7    1.30    2.03
 -15  -1   7    6.17    2.50
 -14   1   7    3.55    2.20
 -14  -1   7    0.96    2.33
 -13   1   7    0.01    1.66
 -13  -1   7    1.38    2.11
 -12  -1   7    3.49    1.92
 -12   1   7    1.78    1.58
 -11  -1   7   53.58    3.85
 -11   1   7   49.49    7.55
 -10   1   7  285.05    7.17
 -10  -1   7  299.28    8.18
  -9   1   7   74.70    3.83
  -9  -1   7   75.66    4.42
  -8  -1   7   59.39    4.11
  -8   1   7   49.80   10.10
  -7  -1   7   -0.44    1.40
  -7   1   7    0.52    1.23
  -6  -1   7    3.03    1.61
  -6   1   7    0.36    0.95
   5  -1  -7    8.78    1.63
   5   1  -7   11.85    1.90
  -5  -1   7   11.33    2.40
  -5   1   7    8.09    1.24
   4   1  -7    0.59    1.25
   4  -1  -7    1.74    0.68
  -4  -1   7    1.45    1.47
  -4   1   7    1.50    1.11
   3  -1  -7   12.81    1.82
   3   1  -7   10.63    2.50
   2   1  -7   73.60   16.07
   2  -1  -7   69.76    8.60
   1   1  -7   44.52    6.25
   1  -1  -7   41.99    6.66
   0   1  -7  147.09   17.85
   0  -1  -7  155.63   12.56
  -1   1  -7   10.21    2.61
  -1  -1  -7    9.95    2.25
  -2   1  -7   11.32    1.52
  -2  -1  -7   12.16    1.47
  -3   1  -7   26.26    2.60
  -3  -1  -7   25.27    3.34
  -4   1  -7   14.49    2.27
  -4  -1  -7   10.22    2.05
  -5   1  -7   64.08    8.92
  -5  -1  -7   54.37    3.41
  -6   1  -7   59.30    4.00
  -6  -1  -7   42.95    3.19
  -7   1  -7   57.20    7.23
  -7  -1  -7   57.22    3.92
  -8   1  -7   32.10    3.72
  -8  -1  -7   27.56    3.91
  -9   1  -7    8.51    2.11
  -9  -1  -7   16.29    2.65
 -10   1  -7    2.13    2.23
 -10  -1  -7    0.23    1.81
 -11   1  -7    2.73    2.21
 -11  -1  -7    4.39    2.50
 -12   1  -7   13.59    3.36
 -12  -1  -7   19.39    3.54
 -13   1  -7    7.39    2.45
 -13  -1  -7    0.22    1.87
 -14   1  -7    4.50    3.37
 -14  -1  -7    0.30    1.11
 -19   2   7    4.95    3.13
 -19  -2   7    0.57    1.33
 -18   2   7    1.24    2.21
 -18  -2   7    5.26    2.98
 -17   2   7    3.00    1.97
 -17  -2   7    1.93    2.28
 -16   2   7    2.10    2.16
 -16  -2   7    1.73    3.33
 -15   2   7    6.16    2.79
 -15  -2   7    8.37    2.99
 -14   2   7   27.67    4.27
 -14  -2   7   31.58    4.13
 -13   2   7   10.09    2.28
 -13  -2   7   14.94    3.23
 -12   2   7    1.56    1.62
 -12  -2   7    4.96    3.16
 -11   2   7    0.85    1.54
 -11  -2   7    4.04    2.21
 -10   2   7   13.74    2.36
 -10  -2   7   13.06    2.90
  -9   2   7    0.88    1.08
  -9  -2   7   -1.06    1.92
  -8   2   7    1.23    1.09
  -8  -2   7    5.00    2.29
  -7   2   7    7.07    2.02
  -7  -2   7    7.93    2.37
  -6   2   7   24.87    1.89
  -6  -2   7   25.32    3.29
   5   2  -7   16.04    2.62
   5  -2  -7   12.86    1.79
  -5   2   7   13.14    1.47
  -5  -2   7   14.85    2.49
   4   2  -7   -0.35    1.00
   4  -2  -7    0.70    0.47
  -4  -2   7   -2.91    1.74
   3   2  -7   20.66    2.96
   3  -2  -7   20.01    2.50
   2   2  -7   73.25    8.34
   2  -2  -7   62.33    8.48
   1   2  -7   -0.15    1.54
   1  -2  -7    0.59    0.33
   0   2  -7    5.03    1.65
   0  -2  -7    3.55    0.90
  -1   2  -7   99.99    8.79
  -1  -2  -7   89.40    3.05
  -2   2  -7   -0.74    1.70
  -2  -2  -7   -0.28    0.83
  -3   2  -7   12.30    2.11
  -3  -2  -7    9.91    1.67
  -4   2  -7  101.06   10.50
  -4  -2  -7   82.17   12.44
  -5   2  -7   46.05    4.97
  -5  -2  -7   37.48    7.82
  -6   2  -7    1.71    1.61
  -6  -2  -7    0.88    1.40
  -7   2  -7    3.10    0.95
  -7  -2  -7    2.08    1.59
  -8   2  -7    6.18    1.22
  -8  -2  -7    3.75    2.27
  -9   2  -7    1.89    2.13
  -9  -2  -7    1.64    1.97
 -10   2  -7   24.59    3.97
 -10  -2  -7   21.83    3.11
 -11   2  -7    0.74    2.26
 -11  -2  -7    4.34    2.02
 -12   2  -7    3.31    2.66
 -12  -2  -7    7.76    2.78
 -13   2  -7   21.03    4.19
 -18   3   7   -0.72    1.83
 -18  -3   7    5.10    3.84
 -17   3   7    5.05    2.56
 -17  -3   7    2.80    2.61
 -16   3   7   -1.31    1.53
 -16  -3   7    1.95    2.35
 -15   3   7    2.40    1.99
 -15  -3   7    0.06    2.03
 -14   3   7    5.76    2.33
 -14  -3   7    9.21    4.02
 -13   3   7    3.50    1.94
 -13  -3   7    2.31    2.44
 -12   3   7   17.25    2.33
 -12  -3   7   19.40    3.72
 -11   3   7    0.27    1.09
 -11  -3   7    0.02    2.36
 -10   3   7    8.18    1.69
 -10  -3   7    7.90    2.57
  -9   3   7    2.21    1.17
  -9  -3   7    6.33    2.64
  -8   3   7    2.24    1.43
  -8  -3   7    6.39    3.53
  -7  -3   7  498.70   10.61
   6   3  -7    2.09    1.83
  -6  -3   7    3.00    2.44
   5   3  -7  121.29   17.33
  -5  -3   7  151.60    6.40
   4   3  -7   38.60    4.87
  -4  -3   7   54.26   11.69
   3   3  -7   28.40    3.52
   2   3  -7   11.61    1.79
   1   3  -7   20.30    2.58
   0   3  -7  299.71   30.73
  -1   3  -7    6.34    2.29
  -2   3  -7    0.49    2.11
  -3   3  -7   12.06    1.80
  -4   3  -7    2.68    1.17
  -5   3  -7    0.29    1.10
  -6   3  -7    3.92    2.46
  -7   3  -7    1.52    0.96
  -8   3  -7   39.12    4.94
  -9   3  -7    4.72    2.51
 -10   3  -7    4.64    2.48
 -11   3  -7   20.32    3.82
 -12   3  -7    1.05    2.56
 -13   3  -7   -0.68    2.48
 -17  -4   7    2.17    2.27
 -16  -4   7    1.31    2.52
 -15  -4   7    1.25    2.39
 -14  -4   7   19.42    3.62
 -13  -4   7    2.64    2.39
 -12  -4   7    4.99    3.44
 -11  -4   7   22.38    3.88
 -10  -4   7    2.31    2.27
  -9  -4   7   16.24    3.60
  -8  -4   7   34.34    4.14
   7   4  -7    1.43    1.84
  -7  -4   7    0.29    2.09
   6   4  -7  265.20   10.75
  -6  -4   7  323.74    9.72
   5   4  -7   19.94    2.92
  -5  -4   7   16.63    3.04
   4   4  -7  114.65   12.40
  -4  -4   7  147.54   11.01
   3   4  -7    3.78    1.69
   2   4  -7    4.68    1.77
   1   4  -7  146.90   14.27
   0   4  -7    4.28    1.86
  -1   4  -7    0.52    1.41
  -2   4  -7    7.89    1.80
  -3   4  -7    3.36    2.03
  -4   4  -7    7.76    2.43
  -5   4  -7   -0.79    1.25
  -6   4  -7   -1.32    2.39
  -7   4  -7    6.00    2.24
  -8   4  -7    0.33    2.42
  -9   4  -7    1.13    2.53
 -10   4  -7   11.29    3.46
 -11   4  -7    6.43    3.58
 -12   4  -7    6.63    2.95
 -16  -5   7    8.83    3.72
 -15  -5   7    3.54    3.37
 -14  -5   7    1.65    2.41
 -13  -5   7    0.55    2.26
 -12  -5   7    3.39    2.32
 -11  -5   7    3.08    2.32
 -10  -5   7    2.71    2.37
  -9  -5   7   -0.35    2.18
   8   5  -7    7.03    2.14
  -8  -5   7    3.98    2.45
   7   5  -7   12.10    2.34
  -7  -5   7   14.62    2.82
   6   5  -7   21.95    3.76
  -6  -5   7   26.98    5.38
   5   5  -7   22.88    3.04
  -5  -5   7   22.49    3.44
   4   5  -7    3.40    1.79
   3   5  -7    4.73    2.17
   2   5  -7  140.30    8.91
   1   5  -7  146.77   18.89
   0   5  -7   30.63    3.72
  -1   5  -7    9.99    2.29
  -2   5  -7   12.75    2.73
  -3   5  -7   43.41    7.21
  -4   5  -7   -1.99    2.54
  -5   5  -7   -2.05    2.34
  -6   5  -7    3.63    1.81
  -7   5  -7    3.75    2.56
  -9   5  -7   -0.39    1.48
 -10   5  -7    2.72    1.72
 -14  -6   7    0.59    2.47
 -13  -6   7    0.95    2.51
 -12  -6   7    5.40    2.61
 -11  -6   7    3.31    2.32
  10   6  -7   17.60    2.75
 -10  -6   7   19.44    3.39
   9   6  -7   24.33    3.73
  -9  -6   7   21.07    4.09
   8   6  -7    1.68    1.27
  -8  -6   7    2.55    2.69
   7   6  -7    2.45    1.77
  -7  -6   7    0.90    2.61
   6   6  -7    9.66    2.15
  -6  -6   7    6.33    3.17
   5   6  -7    5.38    2.00
   4   6  -7    2.47    1.25
   3   6  -7    3.63    1.53
   2   6  -7    2.70    2.17
   1   6  -7   17.08    3.41
   0   6  -7   -0.53    2.15
  -1   6  -7    6.74    2.02
  -2   6  -7   46.51    6.64
  -3   6  -7    5.55    2.06
  -4   6  -7    3.89    1.45
  -5   6  -7   13.06    2.82
  -6   6  -7    2.89    1.53
  -7   6  -7    4.63    2.44
  -8   6  -7    3.40    1.56
  11   7  -7   -2.26    2.32
 -11  -7   7    1.05    2.60
  10   7  -7    3.83    1.61
 -10  -7   7    4.94    2.35
   9   7  -7    3.03    2.07
  -9  -7   7   -2.20    2.26
   8   7  -7    3.93    1.42
  -8  -7   7    3.71    3.39
   7   7  -7    2.34    1.29
  -7  -7   7    3.43    2.53
   6   7  -7    4.04    1.50
   5   7  -7    4.36    1.75
   4   7  -7    2.73    1.16
   3   7  -7    5.04    1.19
   2   7  -7    6.17    2.08
   1   7  -7    6.03    1.57
   0   7  -7   30.61    5.80
  -1   7  -7   25.38    3.68
  -2   7  -7    2.32    1.36
  -3   7  -7    0.12    1.73
  -4   7  -7   -0.26    1.67
  -5   7  -7    0.81    1.57
  -6   7  -7    3.79    1.22
   6   8  -7    1.53    1.09
   5   8  -7    2.69    1.33
   4   8  -7    5.65    1.34
   3   8  -7    1.67    1.21
   2   8  -7   -0.15    2.38
   1   8  -7    3.50    1.65
   0   8  -7    4.23    1.78
 -18   0   8    7.55    2.62
 -17   0   8   24.92    3.97
 -16   0   8   30.15    4.15
 -15   0   8    7.50    3.10
 -14   0   8  115.26   56.47
 -13   0   8  162.53    7.06
 -12   0   8    1.20    1.85
 -11   0   8   63.95    4.51
 -10   0   8   49.13    3.60
  -9   0   8   53.91    4.22
  -8   0   8   67.21    4.00
  -7   0   8    7.66    2.40
   6   0  -8    0.92    1.17
  -6   0   8    3.05    2.04
   5   0  -8  254.64    6.36
  -5   0   8  286.11    6.67
   4   0  -8    8.97    2.22
   3   0  -8    1.95    0.85
   2   0  -8   34.49    3.66
   1   0  -8  144.72   15.21
   0   0  -8  348.13    9.44
  -1   0  -8    1.50    1.14
  -2   0  -8   30.38    3.47
  -3   0  -8   65.11    5.93
  -4   0  -8  193.37    6.27
  -5   0  -8  279.95    7.58
  -6   0  -8   28.39    3.52
  -7   0  -8    8.22    2.38
  -8   0  -8    4.28    2.83
  -9   0  -8   21.71    3.37
 -10   0  -8   10.86    2.38
 -11   0  -8   35.86    4.64
 -12   0  -8   41.60    5.53
 -18   1   8   10.08    3.34
 -18  -1   8   24.82    4.46
 -17   1   8    9.00    3.29
 -17  -1   8    3.65    2.32
 -16  -1   8    2.63    2.37
 -16   1   8    3.42    1.97
 -15  -1   8   34.00    4.73
 -15   1   8   26.94    3.38
 -14  -1   8    0.82    2.39
 -14   1   8    1.90    2.05
 -13   1   8   17.28    2.73
 -13  -1   8   14.97    3.54
 -12   1   8   17.56    2.85
 -12  -1   8   21.30    3.44
 -11  -1   8   10.26    2.52
 -11   1   8   22.63    3.35
 -10  -1   8   18.72    3.16
 -10   1   8   13.96    2.35
  -9   1   8   74.67    3.83
  -9  -1   8   69.34    4.13
  -8  -1   8    5.70    2.52
  -8   1   8    9.23    1.70
  -7   1   8   -0.17    1.19
  -7  -1   8    0.48    1.60
   6  -1  -8   51.23    7.10
   6   1  -8   57.66    6.89
  -6   1   8   58.60    3.44
  -6  -1   8   63.44    3.83
   5   1  -8  149.78   16.05
   5  -1  -8  155.52   14.14
  -5  -1   8  188.81    6.35
  -5   1   8  175.33    4.96
   4  -1  -8   30.74    3.54
   4   1  -8   28.73    3.11
   3   1  -8    1.55    0.67
   3  -1  -8    1.25    0.53
   2   1  -8   10.21    2.60
   2  -1  -8   12.52    2.28
   1  -1  -8    9.39    1.41
   1   1  -8   11.78    1.70
   0   1  -8   58.37    6.36
   0  -1  -8   60.92    6.08
  -1   1  -8  118.55   11.78
  -1  -1  -8  113.94   10.85
  -2   1  -8   47.09    5.51
  -2  -1  -8   41.50    7.51
  -3   1  -8   20.74    3.33
  -3  -1  -8   23.33    3.26
  -4   1  -8   64.69    7.11
  -4  -1  -8   68.21    4.11
  -5   1  -8    4.13    1.73
  -5  -1  -8    0.65    1.85
  -6   1  -8  129.69   14.43
  -6  -1  -8  119.99    5.46
  -7   1  -8   59.87    4.85
  -7  -1  -8   50.19    3.80
  -8   1  -8    3.34    2.22
  -8  -1  -8    2.44    1.73
  -9   1  -8    1.76    2.27
  -9  -1  -8    5.54    2.66
 -10   1  -8   10.82    2.43
 -10  -1  -8   11.96    3.43
 -11   1  -8    0.65    1.97
 -11  -1  -8    2.21    1.91
 -12   1  -8    5.69    1.57
 -12  -1  -8    1.25    2.01
 -18   2   8   -0.50    2.00
 -18  -2   8   -1.15    2.53
 -17   2   8    4.51    2.92
 -17  -2   8    0.38    2.56
 -16   2   8   15.46    2.73
 -16  -2   8   12.63    3.15
 -15   2   8    5.04    2.47
 -15  -2   8   11.02    3.39
 -14   2   8    7.87    3.40
 -14  -2   8    3.79    2.45
 -13   2   8    0.97    1.71
 -13  -2   8   -0.07    2.00
 -12   2   8    1.29    1.58
 -12  -2   8    0.81    2.04
 -11   2   8   33.35    3.06
 -11  -2   8   28.70    3.75
 -10   2   8   29.07    2.61
 -10  -2   8   31.17    3.62
  -9   2   8   65.51    3.58
  -9  -2   8   70.23    4.72
  -8  -2   8  108.46    5.65
  -8   2   8   91.70    3.79
   7   2  -8   61.67    8.72
  -7  -2   8   72.18    4.75
  -7   2   8   72.29    3.51
   6   2  -8  130.52   19.56
   6  -2  -8  119.31   12.94
  -6   2   8  155.38   10.17
  -6  -2   8  161.39    6.44
   5   2  -8    3.39    1.12
  -5  -2   8    8.67    3.40
   4   2  -8   46.69    4.69
   4  -2  -8   37.90    5.24
   3   2  -8    1.29    0.97
   3  -2  -8    0.10    0.62
   2   2  -8   15.40    3.02
   1   2  -8   98.75    9.43
   0   2  -8   58.37    4.85
  -1   2  -8   96.90   11.38
  -2   2  -8  216.73   17.59
  -3   2  -8   21.83    3.09
  -3  -2  -8   11.49    1.81
  -4   2  -8   17.02    3.33
  -4  -2  -8   11.54    2.25
  -5   2  -8   19.93    3.55
  -5  -2  -8   11.24    2.44
  -6   2  -8   23.18    2.99
  -6  -2  -8   20.97    2.79
  -7   2  -8   15.10    3.33
  -7  -2  -8   16.49    2.72
  -8   2  -8   34.24    4.79
  -9   2  -8   10.09    2.51
 -10   2  -8    4.53    2.23
 -11   2  -8    0.77    2.06
 -17  -3   8    1.45    2.67
 -16  -3   8    8.25    3.70
 -15  -3   8    8.80    3.19
 -14  -3   8   22.57    3.87
 -13  -3   8   -1.32    2.07
 -12   3   8   10.60    2.13
 -12  -3   8    8.09    3.53
 -11  -3   8   28.76    4.02
 -10  -3   8   10.08    3.29
  -9  -3   8   86.47    6.34
   8   3  -8   21.68    3.83
  -8  -3   8   19.15    3.86
   7   3  -8   40.44    5.38
  -7  -3   8   40.30    3.98
   6   3  -8   13.16    2.28
  -6  -3   8   15.02    3.33
   5   3  -8    0.68    0.82
  -5  -3   8   -0.27    2.27
   4   3  -8   58.46    5.82
   3   3  -8  286.35   28.66
   2   3  -8  223.70   25.86
   1   3  -8   66.41   10.20
   0   3  -8   82.87    9.14
  -1   3  -8  134.42   13.26
  -2   3  -8    0.81    0.65
  -3   3  -8   13.45    3.09
  -4   3  -8   14.58    2.67
  -5   3  -8   55.20    7.93
  -6   3  -8    9.67    1.76
  -7   3  -8    0.53    2.06
  -8   3  -8    4.80    2.86
  -9   3  -8   -1.21    2.45
 -10   3  -8    2.21    2.73
 -11   3  -8   -0.35    2.34
 -16  -4   8    0.63    2.33
 -15  -4   8    2.93    2.56
 -14  -4   8   12.82    3.50
 -13  -4   8    4.98    2.33
 -12  -4   8    1.79    2.17
 -11  -4   8    0.77    2.05
 -10  -4   8    3.42    2.27
   9   4  -8   10.96    2.49
  -9  -4   8   11.68    3.10
   8   4  -8   -0.80    2.07
  -8  -4   8    2.95    2.26
   7   4  -8   96.39   10.72
  -7  -4   8  122.12    7.13
   6   4  -8    4.04    1.43
  -6  -4   8   10.34    3.33
   5   4  -8  129.25   13.15
  -5  -4   8  140.37    6.82
   4   4  -8  113.28   16.60
   3   4  -8   37.94    3.19
   2   4  -8    5.17    1.68
   1   4  -8    3.51    1.58
   0   4  -8    1.01    1.14
  -1   4  -8    1.49    1.18
  -2   4  -8   33.95    5.21
  -3   4  -8    7.02    2.14
  -4   4  -8   10.37    2.67
  -5   4  -8   37.24    7.15
  -6   4  -8   11.82    2.50
  -7   4  -8    6.42    2.32
  -8   4  -8    8.87    2.45
  -9   4  -8   26.38    6.75
 -10   4  -8    6.83    2.59
 -14  -5   8    1.91    2.43
 -13  -5   8    2.45    2.43
 -12  -5   8    5.09    2.56
 -11  -5   8    2.88    2.34
  10   5  -8    1.73    1.80
 -10  -5   8    6.54    3.05
   9   5  -8   24.63    4.09
  -9  -5   8   25.22    3.76
   8   5  -8   55.76    6.79
  -8  -5   8   71.10    5.87
   7   5  -8    0.52    1.65
  -7  -5   8   -0.56    2.21
   6   5  -8   34.85    5.46
  -6  -5   8   34.13    4.68
   5   5  -8   29.46    5.38
   4   5  -8    5.33    2.03
   3   5  -8    4.95    1.61
   2   5  -8   12.58    2.10
   1   5  -8   39.42    5.98
   0   5  -8   19.75    3.68
  -1   5  -8   12.10    2.78
  -2   5  -8   10.70    2.19
  -3   5  -8    3.88    2.06
  -4   5  -8    2.27    1.79
  -5   5  -8   -0.17    2.29
  -6   5  -8    6.23    2.14
  -7   5  -8    5.67    1.89
  -8   5  -8    1.12    2.49
  12   6  -8   -0.93    2.12
 -12  -6   8    6.08    3.65
  11   6  -8    2.68    2.10
 -11  -6   8    3.64    2.72
  10   6  -8   14.01    3.57
 -10  -6   8    7.16    2.77
   9   6  -8    1.71    1.54
  -9  -6   8    3.54    2.59
   8   6  -8    8.97    2.18
  -8  -6   8   10.08    3.68
   7   6  -8   25.50    3.57
  -7  -6   8   36.93    5.36
   6   6  -8    1.93    1.83
   5   6  -8    3.15    2.14
   4   6  -8    1.62    1.66
   3   6  -8    2.66    1.06
   2   6  -8   16.67    3.72
   1   6  -8    3.07    1.48
   0   6  -8    7.08    2.83
  -1   6  -8    4.62    2.14
  -2   6  -8    3.47    1.37
  -3   6  -8    4.46    2.07
  -4   6  -8    2.22    2.24
  -5   6  -8    1.55    1.61
  -6   6  -8    3.82    1.50
   9   7  -8   11.42    3.12
  -9  -7   8   11.12    3.61
   8   7  -8    4.14    2.02
  -8  -7   8   -0.41    2.28
   7   7  -8    4.42    1.55
   6   7  -8    3.18    1.85
   5   7  -8   14.11    2.70
   4   7  -8   -0.17    1.43
   3   7  -8   22.61    3.86
   2   7  -8    2.34    1.41
   1   7  -8    1.01    1.26
   0   7  -8    4.52    1.52
  -1   7  -8    4.16    2.78
  -2   7  -8    0.94    1.55
 -17   0   9   -0.96    2.27
 -16   0   9    0.99    2.10
 -15   0   9    4.27    2.68
 -14   0   9    0.67    1.86
 -13   0   9   -1.22    1.98
 -12   0   9   -0.26    1.91
 -11   0   9   -0.67    1.66
 -10   0   9   -0.49    1.53
  -9   0   9   -0.47    1.54
   8   0  -9    0.94    0.96
  -8   0   9    0.61    1.59
   7   0  -9   -1.35    1.53
  -7   0   9    3.71    2.17
   6   0  -9    1.85    0.77
  -6   0   9    1.55    1.47
   5   0  -9    1.42    1.05
   4   0  -9   -0.91    1.58
   3   0  -9   -0.30    1.59
   2   0  -9    1.49    0.81
   1   0  -9    1.24    1.14
   0   0  -9    1.63    1.19
  -1   0  -9    1.15    0.99
  -2   0  -9   -0.47    1.77
  -3   0  -9    0.68    1.00
  -4   0  -9    0.80    1.99
  -5   0  -9    1.63    1.20
  -6   0  -9   -0.57    1.70
  -7   0  -9   -1.93    1.76
  -8   0  -9    0.41    1.67
  -9   0  -9    1.00    1.94
 -10   0  -9    1.41    0.92
 -17   1   9    0.99    2.11
 -17  -1   9   -2.18    2.12
 -16   1   9   -0.83    1.95
 -16  -1   9    1.48    2.03
 -15   1   9    2.90    2.11
 -15  -1   9    0.35    1.95
 -14  -1   9    4.34    2.96
 -14   1   9   -0.39    1.57
 -13  -1   9    4.48    2.59
 -13   1   9    4.47    2.09
 -12  -1   9   62.25    5.26
 -12   1   9   60.63    5.12
 -11   1   9   26.78    3.29
 -11  -1   9   24.02    3.01
 -10  -1   9    2.62    1.98
 -10   1   9    1.60    1.74
  -9   1   9   20.48    2.95
  -9  -1   9   21.91    3.10
   8  -1  -9   22.58    3.26
   8   1  -9   26.34    4.64
  -8  -1   9   38.83    4.20
  -8   1   9   30.92    3.42
   7  -1  -9    5.31    1.41
   7   1  -9    5.10    1.10
  -7   1   9    8.38    2.05
  -7  -1   9    6.85    2.24
   6   1  -9   37.38    4.93
   6  -1  -9   40.26    7.02
  -6   1   9   53.14    3.54
  -6  -1   9   61.28    4.18
   5  -1  -9   35.98    6.68
   5   1  -9   39.24    6.08
   4   1  -9   17.19    2.34
   4  -1  -9   17.30    2.78
   3   1  -9    3.88    1.51
   3  -1  -9    3.83    1.45
   2   1  -9    1.72    1.28
   2  -1  -9    2.41    1.07
   1   1  -9   10.77    2.34
   1  -1  -9   13.11    2.69
   0   1  -9    3.26    1.31
   0  -1  -9    2.44    1.27
  -1   1  -9   13.06    3.05
  -1  -1  -9   11.69    2.46
  -2   1  -9   10.35    2.32
  -2  -1  -9    7.16    1.78
  -3   1  -9  186.62   58.85
  -3  -1  -9  138.27   18.60
  -4   1  -9   12.80    1.61
  -4  -1  -9   14.47    3.24
  -5   1  -9    1.54    2.00
  -5  -1  -9    3.53    2.50
  -6   1  -9    0.12    1.81
  -6  -1  -9    2.20    1.81
  -7   1  -9   11.42    2.83
  -7  -1  -9    6.47    2.54
  -8   1  -9   34.03    3.97
  -9   1  -9   35.88    4.48
 -10   1  -9    8.04    2.47
 -17  -2   9    2.63    2.39
 -16  -2   9    5.67    3.24
 -15  -2   9    2.87    2.28
 -14  -2   9    5.90    3.30
 -14   2   9    1.25    1.60
 -13   2   9    0.87    1.77
 -13  -2   9    1.86    2.33
 -12   2   9    8.79    3.05
 -12  -2   9   13.60    3.62
 -11   2   9   59.66    3.79
 -11  -2   9   71.34    5.59
 -10  -2   9   14.41    2.83
 -10   2   9   20.60    2.76
   9   2  -9   26.52    2.92
  -9  -2   9   29.73    4.51
   8   2  -9   14.58    5.16
  -8  -2   9   17.50    3.15
   7   2  -9    7.08    2.16
  -7  -2   9    8.97    2.92
   6   2  -9   58.02    6.59
  -6  -2   9   71.75    6.05
   5   2  -9    2.98    0.95
   4   2  -9   15.90    2.15
   3   2  -9   13.41    2.52
   2   2  -9   29.96    2.45
   1   2  -9   -0.12    1.49
   0   2  -9    1.52    1.18
  -1   2  -9    1.21    1.35
  -2   2  -9   34.16    4.44
  -3   2  -9    2.07    1.17
  -4   2  -9    3.22    1.92
  -5   2  -9   36.32    5.86
  -6   2  -9    2.76    2.23
  -7   2  -9    2.59    2.28
  -8   2  -9    2.02    2.31
  -9   2  -9    4.00    2.63
 -16  -3   9    0.87    2.49
 -15  -3   9    0.93    2.50
 -14  -3   9    6.71    2.73
 -13  -3   9    1.08    2.32
 -12  -3   9    3.25    3.00
 -11  -3   9   -2.32    1.98
 -10  -3   9    1.66    2.14
   9   3  -9   63.29    8.49
  -9  -3   9   86.00    5.80
   8   3  -9   -1.38    1.94
  -8  -3   9    0.73    2.19
   7   3  -9   27.61    5.41
  -7  -3   9   39.82    7.50
   6   3  -9    5.82    1.56
  -6  -3   9    3.37    2.26
   5   3  -9   12.52    1.69
   4   3  -9   34.58    4.04
   3   3  -9    4.16    1.56
   2   3  -9   18.80    3.19
   1   3  -9   15.83    2.06
   0   3  -9    1.43    0.95
  -1   3  -9    5.44    1.59
  -2   3  -9    3.79    1.59
  -3   3  -9    2.92    1.84
  -4   3  -9    1.18    1.36
  -5   3  -9    3.49    1.52
  -6   3  -9    4.25    1.59
  -7   3  -9    3.15    2.60
  -8   3  -9   -0.89    2.37
  -9   3  -9   10.35    3.04
 -15  -4   9    1.64    2.53
 -14  -4   9    3.37    2.75
 -13  -4   9    5.77    2.75
 -12  -4   9   16.76    3.53
 -11  -4   9    3.17    2.20
  10   4  -9    0.85    1.67
 -10  -4   9    4.88    2.13
   9   4  -9    2.30    1.61
  -9  -4   9   -0.55    1.98
   8   4  -9    5.15    2.42
  -8  -4   9    8.56    3.75
   7   4  -9    6.22    2.03
  -7  -4   9    6.15    2.48
   6   4  -9   40.87    7.01
  -6  -4   9   55.82    4.96
   5   4  -9   55.26    4.85
   4   4  -9   -0.70    1.79
   3   4  -9   43.17    5.12
   2   4  -9    6.15    1.92
   1   4  -9    4.22    1.34
   0   4  -9   -1.01    1.79
  -1   4  -9    6.44    2.46
  -2   4  -9    5.31    2.03
  -3   4  -9    7.30    1.49
  -4   4  -9   -1.15    1.89
  -5   4  -9    1.83    1.74
  -6   4  -9    2.42    1.48
  -7   4  -9    2.44    2.47
 -13  -5   9   -0.26    2.35
  12   5  -9    9.94    2.68
 -12  -5   9   12.25    3.19
  11   5  -9    5.05    1.72
 -11  -5   9    0.33    2.46
  10   5  -9    1.25    1.67
 -10  -5   9    5.22    2.62
   9   5  -9    2.42    1.63
  -9  -5   9    8.98    3.41
   8   5  -9    3.46    1.26
  -8  -5   9    4.48    1.17
   7   5  -9    2.64    0.83
  -7  -5   9    0.51    2.18
   6   5  -9    1.95    1.94
   5   5  -9    4.32    1.33
   4   5  -9   10.54    2.69
   3   5  -9    2.37    2.68
   2   5  -9    9.12    3.26
   1   5  -9   -1.32    2.26
   0   5  -9   15.51    2.47
  -1   5  -9    2.89    1.90
  -2   5  -9   16.25    3.08
  -3   5  -9    9.40    2.54
  -4   5  -9   11.39    2.91
  -5   5  -9    2.86    2.39
  -6   5  -9   12.47    4.76
  10   6  -9   -0.06    2.20
 -10  -6   9    2.37    1.41
   9   6  -9    3.37    1.55
  -9  -6   9    7.86    3.53
   8   6  -9    1.25    1.20
  -8  -6   9    3.20    2.64
   7   6  -9    1.07    1.30
   6   6  -9    6.74    2.33
   5   6  -9    3.45    1.84
   4   6  -9   13.14    2.80
   3   6  -9    7.97    2.22
   2   6  -9    5.77    1.73
   1   6  -9    1.11    1.79
   0   6  -9   -0.21    2.19
  -1   6  -9    5.19    1.91
  -2   6  -9    0.96    1.31
  -3   6  -9   -1.98    2.22
 -16   0  10   -0.41    1.95
 -15   0  10    9.62    3.17
 -14   0  10    0.59    1.87
 -13   0  10    2.94    1.91
 -12   0  10    3.12    1.75
 -11   0  10    6.38    2.82
  10   0 -10    2.92    1.79
 -10   0  10    8.26    3.09
   9   0 -10   41.53    6.35
  -9   0  10   47.83    4.16
   8   0 -10   57.53    7.44
  -8   0  10   72.40   11.61
   7   0 -10    5.25    1.62
  -7   0  10    2.36    1.87
   6   0 -10   -0.26    1.75
   5   0 -10   69.35   10.00
   4   0 -10   56.09    8.71
   3   0 -10   10.24    2.70
   2   0 -10   38.59    5.28
   1   0 -10   69.67    7.91
   0   0 -10   28.06    3.79
  -1   0 -10   41.12    7.75
  -2   0 -10   11.63    2.00
  -3   0 -10   41.99    7.46
  -4   0 -10   32.24    4.09
  -5   0 -10    3.39    1.87
  -6   0 -10    4.26    2.79
 -15  -1  10    1.98    2.33
 -14  -1  10    2.90    2.14
 -13  -1  10   -1.28    1.75
 -13   1  10    1.47    1.79
 -12  -1  10    2.34    2.79
 -12   1  10    3.37    1.65
 -11   1  10    9.43    2.45
 -11  -1  10    6.32    2.78
  10   1 -10    5.63    2.24
  10  -1 -10   11.06    1.56
 -10  -1  10    9.37    5.28
 -10   1  10   13.74    3.43
   9   1 -10   41.06    6.65
   9  -1 -10   33.19    5.12
  -9   1  10   42.45    4.01
  -9  -1  10   45.31    4.23
   8   1 -10    1.14    0.70
   8  -1 -10    4.38    1.32
  -8  -1  10    0.98    1.37
  -8   1  10    2.44    0.97
   7  -1 -10    7.16    2.03
   7   1 -10   10.07    2.52
  -7  -1  10   12.91    2.49
   6   1 -10   35.14    4.81
   5   1 -10   19.18    3.33
   5  -1 -10   16.00    2.42
   4   1 -10   69.27   11.02
   3   1 -10   14.99    5.34
   2   1 -10    2.23    1.45
   1   1 -10   16.34    3.06
   0   1 -10   39.69    5.94
  -1   1 -10    6.74    2.00
  -2   1 -10   16.05    1.77
  -3   1 -10    5.40    1.19
  -4   1 -10    6.30    1.28
  -5   1 -10    6.24    2.33
  -6   1 -10    1.78    2.02
  -7   1 -10    3.13    1.57
 -15  -2  10    4.26    2.34
 -14  -2  10    2.01    2.07
 -13  -2  10    1.19    2.04
 -12  -2  10    5.06    2.91
 -11  -2  10    3.91    3.01
  10   2 -10    1.19    1.56
 -10  -2  10    2.42    2.58
   9   2 -10    6.65    2.70
  -9  -2  10    5.08    2.43
   8   2 -10    4.18    1.87
  -8  -2  10    2.15    2.45
   7   2 -10   24.98    4.49
  -7  -2  10   32.07    4.43
   6   2 -10    3.99    1.41
   5   2 -10   56.85    9.47
   4   2 -10    5.46    2.03
   3   2 -10   26.13    4.80
   2   2 -10   10.38    2.97
   1   2 -10    9.65    1.92
   0   2 -10   22.45    3.41
  -1   2 -10    7.12    2.17
  -2   2 -10    1.35    1.35
  -3   2 -10   -0.28    1.92
  -4   2 -10   14.12    3.62
  -5   2 -10    4.62    1.57
  -6   2 -10    1.90    2.85
  -7   2 -10    3.84    1.79
 -14  -3  10    1.35    2.48
 -13  -3  10    3.88    2.47
 -12  -3  10    3.93    3.34
  11   3 -10    2.45    1.74
 -11  -3  10    2.41    2.74
  10   3 -10    1.73    1.58
 -10  -3  10    9.60    3.43
  -9  -3  10    0.47    2.25
   8   3 -10    1.93    1.58
  -8  -3  10   -0.49    2.12
   7   3 -10    3.60    1.58
  -7  -3  10    5.69    3.47
   6   3 -10    4.91    1.95
   5   3 -10   -0.88    1.84
   4   3 -10    7.45    2.12
   3   3 -10   20.81    2.76
   2   3 -10    1.54    1.59
   1   3 -10   11.54    2.08
   0   3 -10    1.57    1.36
  -1   3 -10    2.56    1.41
  -2   3 -10    1.04    1.63
  -3   3 -10    0.62    1.85
  -4   3 -10    5.94    1.05
  -5   3 -10   18.15    4.50
  -6   3 -10   21.24    4.10
  12   4 -10   -0.39    2.36
 -12  -4  10    3.42    2.63
  11   4 -10    9.76    1.84
 -11  -4  10    8.99    2.77
  10   4 -10   29.57    4.95
 -10  -4  10   28.62    4.67
   9   4 -10    2.36    1.28
  -9  -4  10   -1.38    2.39
   8   4 -10   11.37    2.56
  -8  -4  10    4.83    2.70
   7   4 -10    0.86    1.23
   6   4 -10   -0.21    2.08
   5   4 -10    0.10    1.02
   4   4 -10    5.58    1.31
   3   4 -10    2.27    1.97
   2   4 -10    2.19    1.80
   1   4 -10    2.36    1.93
   0   4 -10   -0.27    2.74
  -1   4 -10   26.13    4.38
  -2   4 -10   32.90    5.28
  -3   4 -10   -1.06    2.38
  -4   4 -10   -0.78    2.36
  10   5 -10   11.01    2.39
 -10  -5  10   11.72    3.90
   9   5 -10    0.08    1.77
  -9  -5  10    3.46    1.27
   8   5 -10   14.68    3.66
  -8  -5  10   16.96    4.46
   7   5 -10   14.40    2.84
   6   5 -10    5.54    1.85
   5   5 -10    2.96    1.80
   4   5 -10    6.39    2.15
   3   5 -10    9.52    1.98
   2   5 -10   11.74    3.60
   1   5 -10   -0.39    2.31
   0   5 -10   -1.20    2.43
  -1   5 -10    4.11    2.34
  -2   5 -10   -0.45    2.81
  12   0 -11    3.49    1.82
 -12   0  11    0.45    1.66
  11   0 -11    0.41    2.08
 -11   0  11    1.69    1.95
  10   0 -11   -1.18    1.63
 -10   0  11    0.51    1.71
   9   0 -11    4.61    1.56
  -9   0  11   -0.96    1.52
   8   0 -11    0.51    1.02
   7   0 -11    1.04    1.06
   6   0 -11    4.17    2.53
   5   0 -11   -0.15    1.70
   4   0 -11   -0.11    1.62
   3   0 -11    0.94    1.12
   2   0 -11    1.46    1.26
 -13  -1  11    5.23    2.85
  12   1 -11    4.99    1.25
 -12  -1  11    9.26    2.94
  11   1 -11    0.74    1.25
 -11  -1  11    0.20    1.87
  10   1 -11    3.71    1.79
 -10  -1  11    0.61    1.79
   9   1 -11    0.62    1.47
  -9  -1  11    0.66    2.32
   8   1 -11   -0.34    1.39
   7   1 -11    9.28    1.93
   6   1 -11    3.42    2.25
   5   1 -11    3.64    2.54
   4   1 -11    3.28    1.60
   3   1 -11    3.06    1.86
   2   1 -11    3.33    2.17
   1   1 -11    2.63    1.12
   0   1 -11    2.59    0.91
  -1   1 -11    8.32    1.58
  -2   1 -11   19.32    3.26
  -3   1 -11   16.40    3.04
  -4   1 -11    4.39    2.99
  12   2 -11    2.05    1.07
 -12  -2  11    0.27    2.18
  11   2 -11   11.25    2.15
 -11  -2  11    8.76    3.37
  10   2 -11   10.13    2.60
 -10  -2  11   14.11    4.03
   9   2 -11    1.25    1.51
  -9  -2  11    1.85    1.06
   8   2 -11    2.37    1.33
   7   2 -11    0.77    1.79
   6   2 -11    2.26    1.11
   5   2 -11   -0.36    1.79
   4   2 -11    0.68    1.09
   3   2 -11   12.47    2.05
   2   2 -11   11.03    3.00
   1   2 -11   12.52    2.30
   0   2 -11    3.58    1.27
  -1   2 -11   28.69    3.11
  -2   2 -11    3.38    1.37
  -3   2 -11    2.75    1.73
  -4   2 -11    4.95    2.68
  11   3 -11    0.90    1.50
 -11  -3  11    7.75    3.48
  10   3 -11    2.64    1.97
 -10  -3  11    4.01    2.59
   9   3 -11   13.59    2.67
  -9  -3  11   10.29    3.10
   8   3 -11    2.17    2.48
   7   3 -11   14.99    3.32
   6   3 -11    2.07    2.13
   5   3 -11    2.32    1.08
   4   3 -11    5.61    1.98
   2   3 -11   14.15    2.68
   1   3 -11    0.38    1.02
   0   3 -11    0.25    1.49
  -1   3 -11   10.18    2.02
  -2   3 -11    7.57    2.10
   9   4 -11    3.65    3.13
   8   4 -11    7.23    2.15
   7   4 -11    4.57    1.86
   6   4 -11    5.73    1.68
   5   4 -11   -0.29    2.24
   4   4 -11    2.69    1.50
   3   4 -11    7.77    2.05
   2   4 -11    3.51    1.31
   1   4 -11    2.46    2.01
   0   4 -11    2.17    1.67
   7   2 -12   11.34    2.03
   6   2 -12    3.69    1.50
   5   2 -12   -1.09    2.11
   4   2 -12    2.65    2.05
   3   2 -12    1.68    1.41
   2   2 -12    3.60    1.62
   0   0   0    0.00    0.00
_computing_structure_solution     'SHELXT 2014/5 (Sheldrick, 2014)'
;
_shelx_hkl_checksum     51202
_shelx_res_file
;
TITL shelxt_a.res in P2(1)/c
 shelx.res created by SHELXL-2016/4 at 11:39:47 on 19-Apr-2019
CELL  0.71073  16.3070   7.6438   9.5320   90.000  103.669   90.000
ZERR     4.00   0.0040   0.0016   0.0020    0.000    0.008    0.000
LATT   1
SYMM  - X, 1/2 + Y, 1/2 - Z
SFAC  C    H    F    N    O
UNIT  44 32 12 4 12
MERG   2
DFIX 0.86 0.02 N1 H1N
DFIX 0.82 0.02 O2 H2O
OMIT -2 180
ACTA
CONF
BOND
TEMP 20
FMAP   2
PLAN   20
BOND
BOND   $H
LIST   6
L.S.  99
WGHT    0.070100    0.496300
FVAR       0.83873
O1    5    0.340763    0.754410    0.731216    11.00000    0.07206    0.07017 =
         0.02971   -0.00434    0.01379   -0.01820
O2    5    0.412802    1.103008    0.862395    11.00000    0.06196    0.06636 =
         0.04998   -0.00869    0.00728    0.01580
O3    5    0.520917    0.929815    0.853625    11.00000    0.05647    0.07192 =
         0.05069   -0.00976    0.00515    0.01297
N1    4    0.284935    0.678791    0.497542    11.00000    0.05133    0.05854 =
         0.03194   -0.00072    0.00851   -0.01092
F2    3    0.152989    0.683661    0.236627    11.00000    0.09395    0.15184 =
         0.06494    0.03475    0.00315   -0.00806
F3    3    0.033386    0.618417    0.267482    11.00000    0.06523    0.16052 =
         0.13572    0.04068   -0.03029   -0.00538
C1    1    0.233694    0.536248    0.522915    11.00000    0.04653    0.05386 =
         0.03800   -0.00586    0.01266   -0.00663
F1    3    0.106903    0.813732    0.397201    11.00000    0.18772    0.08635 =
         0.11245    0.00348   -0.00548    0.05497
C7    1    0.333980    0.777384    0.601262    11.00000    0.04364    0.05173 =
         0.03187   -0.00296    0.00838   -0.00267
C10   1    0.458627    1.011462    0.793360    11.00000    0.04883    0.04100 =
         0.04826   -0.00580    0.00894   -0.00475
C9    1    0.433219    1.023524    0.633650    11.00000    0.06533    0.04801 =
         0.04518    0.00139    0.01627   -0.00790
AFIX  43
H9    2    0.457140    1.113209    0.590732    11.00000   -1.20000
AFIX   0
C8    1    0.380023    0.919295    0.546958    11.00000    0.06097    0.05529 =
         0.03386    0.00306    0.01038   -0.00632
AFIX  43
H8    2    0.371000    0.935384    0.447771    11.00000   -1.20000
AFIX   0
C6    1    0.266809    0.408599    0.622291    11.00000    0.04670    0.06662 =
         0.05967    0.00428    0.01043   -0.00497
AFIX  43
H6    2    0.322621    0.416324    0.674408    11.00000   -1.20000
AFIX   0
C2    1    0.150057    0.524437    0.444658    11.00000    0.04211    0.06520 =
         0.05421   -0.00625    0.00712   -0.00195
C3    1    0.101404    0.382605    0.468345    11.00000    0.04795    0.08789 =
         0.08621   -0.00316    0.00661   -0.01746
AFIX  43
H3    2    0.045544    0.373178    0.416789    11.00000   -1.20000
AFIX   0
C5    1    0.217339    0.268615    0.645017    11.00000    0.06589    0.07118 =
         0.09061    0.02236    0.01754   -0.00533
AFIX  43
H5    2    0.239695    0.183177    0.712740    11.00000   -1.20000
AFIX   0
C11   1    0.111138    0.660209    0.338964    11.00000    0.05610    0.09284 =
         0.06741    0.00478   -0.00275   -0.00183
C4    1    0.135651    0.257026    0.567381    11.00000    0.06659    0.07920 =
         0.11215    0.01397    0.02046   -0.02201
AFIX  43
H4    2    0.102772    0.162430    0.581975    11.00000   -1.20000
AFIX   0
H1N   2    0.285278    0.716648    0.412603    11.00000    0.07155
H2O   2    0.432734    1.094348    0.952341    11.00000    0.10369
HKLF 4
REM  shelxt_a.res in P2(1)/c
REM R1 =  0.0646 for    1690 Fo > 4sig(Fo)  and  0.0996 for all    2598 data
REM    171 parameters refined using      2 restraints
END
WGHT      0.0535      0.4571
REM Highest difference peak  0.336,  deepest hole -0.264,  1-sigma level  0.043
Q1    1   0.0395  0.7253  0.3459  11.00000  0.05    0.34
Q2    1   0.1411  0.8694  0.4457  11.00000  0.05    0.16
Q3    1   0.1592  0.8079  0.3095  11.00000  0.05    0.15
Q4    1   0.1915  0.5339  0.4876  11.00000  0.05    0.15
Q5    1   0.0952  0.6543  0.1855  11.00000  0.05    0.15
Q6    1   0.2381  0.1925  0.7812  11.00000  0.05    0.14
Q7    1   0.4284  1.1935  0.4826  11.00000  0.05    0.13
Q8    1   0.1808  0.4908  0.4430  11.00000  0.05    0.13
Q9    1   0.0915  0.1905  0.6773  11.00000  0.05    0.13
Q10   1   0.0434  0.4259  0.3642  11.00000  0.05    0.13
Q11   1   0.0390  0.3220  0.3547  11.00000  0.05    0.13
Q12   1   0.3097  0.5406  0.7349  11.00000  0.05    0.12
Q13   1   0.0172  0.4492  0.4787  11.00000  0.05    0.12
Q14   1   0.2791  0.7775  0.6862  11.00000  0.05    0.12
Q15   1   0.2880  0.8237  0.6961  11.00000  0.05    0.12
Q16   1  -0.0371  0.3299  0.4723  11.00000  0.05    0.12
Q17   1   0.3829  0.8112  0.8020  11.00000  0.05    0.12
Q18   1   0.5081  1.2234  0.8880  11.00000  0.05    0.12
Q19   1   0.3318  0.9184  0.3792  11.00000  0.05    0.12
Q20   1   0.1216  0.3022  0.4810  11.00000  0.05    0.12
;
_shelx_res_checksum     90848
