# Supplementary material for: N-[2-(Tri­fluoro­meth­yl)phen­yl]maleamic acid: crystal structure and Hirshfeld surface analysis
Source: Acta Crystallogr E Crystallogr Commun. 2019 May 10;75(Pt 6):766–9. doi: 10.1107/S2056989019006509 (PMC6658960; doi:10.1107/S2056989019006509)
Supplement: Supplementary file 2 [file e-75-00766-Isup2.hkl]

data_I                                                                          
_shelx_title ' shelxt_a.res in P2(1)/c'                                         
_shelx_refln_list_code          4                                               
_shelx_F_calc_maximum      120.71                                               
_exptl_crystal_F_000       528.00                                               
_reflns_d_resolution_high  0.7689                                               
                                                                                
loop_                                                                           
 _space_group_symop_operation_xyz                                               
 'x, y, z'                                                                      
 '-x, y+1/2, -z+1/2'                                                            
 '-x, -y, -z'                                                                   
 'x, -y-1/2, z-1/2'                                                             
                                                                                
_cell_length_a    16.3070                                                       
_cell_length_b     7.6438                                                       
_cell_length_c     9.5320                                                       
_cell_angle_alpha  90.000                                                       
_cell_angle_beta  103.669                                                       
_cell_angle_gamma  90.000                                                       
                                                                                
_shelx_F_squared_multiplier     1.000                                           
                                                                                
loop_                                                                           
 _refln_index_h                                                                 
 _refln_index_k                                                                 
 _refln_index_l                                                                 
 _refln_F_squared_calc                                                          
 _refln_F_squared_meas                                                          
 _refln_F_squared_sigma                                                         
 _refln_observed_status                                                         
   3   0   0       2023.26       1806.11        10.96 o                         
   4   0   0       3161.92       2907.87        16.49 o                         
   5   0   0       1909.78       1885.07        14.37 o                         
   6   0   0         19.69         18.61         1.90 o                         
   7   0   0       1125.30       1000.92        12.11 o                         
   8   0   0        726.35        804.21        12.00 o                         
   9   0   0        329.64        337.76         9.92 o                         
  10   0   0        353.54        403.14        10.86 o                         
  11   0   0        171.85        222.12        13.31 o                         
  12   0   0         10.41          8.44         2.42 o                         
  13   0   0         48.29         50.52         4.65 o                         
  14   0   0          5.68          3.64         3.87 o                         
  15   0   0          0.66          5.62         3.47 o                         
  16   0   0        310.39        374.43       108.19 o                         
  17   0   0          9.74          5.32         4.19 o                         
  18   0   0         14.08         10.89         4.79 o                         
  19   0   0          2.30          9.84         4.92 o                         
  20   0   0          2.01          1.38         3.51 o                         
   2   1   0          0.75          2.18         0.60 o                         
   3   1   0        411.34        386.60        30.13 o                         
   6   1   0          1.69          1.48         2.34 o                         
   7   1   0        701.06        772.86        10.97 o                         
   8   1   0         53.67         58.17         2.91 o                         
   9   1   0        253.37        258.72         5.63 o                         
  10   1   0         10.56          8.13         1.93 o                         
  11   1   0         36.06         29.31         3.68 o                         
  12   1   0         88.61         84.60         9.30 o                         
  13   1   0          6.45          6.13         1.56 o                         
  14   1   0          9.20          5.68         2.52 o                         
  15   1   0          0.72         -0.48         2.30 o                         
  16   1   0          0.63          1.92         3.48 o                         
  17   1   0         51.79         53.16         4.21 o                         
  18   1   0          8.68          8.39         2.80 o                         
  19   1   0          5.33          3.31         3.08 o                         
  20   1   0         18.80         22.49         4.38 o                         
   0   2   0        579.89        614.68        42.79 o                         
   1   2   0       4821.46       4669.13       263.13 o                         
   2   2   0       4348.34       4064.19       227.57 o                         
   3   2   0       1177.53       1187.55        88.85 o                         
   4   2   0       2673.06       2773.32        17.64 o                         
   5   2   0       1373.47       1304.68       141.87 o                         
   6   2   0        896.74        885.55        97.28 o                         
   8   2   0          1.27          1.72         1.59 o                         
   9   2   0        258.55        210.69        25.03 o                         
  10   2   0         33.17         26.74         2.39 o                         
  11   2   0         32.59         30.71         2.56 o                         
  12   2   0          6.49          7.59         3.79 o                         
  13   2   0        178.79        203.34        12.85 o                         
  14   2   0         34.50         31.79         4.03 o                         
  15   2   0         33.97         22.21         3.38 o                         
  16   2   0          9.98         18.13         3.32 o                         
  17   2   0          0.03          3.47         3.92 o                         
  18   2   0         23.94         24.32         3.39 o                         
  19   2   0          9.42         13.49         3.40 o                         
  20   2   0          0.94          0.35         2.68 o                         
   1   3   0        723.44        688.62        23.43 o                         
   2   3   0       2581.53       2531.88       127.27 o                         
   3   3   0        679.96        699.78        44.95 o                         
   4   3   0        200.75        220.86        13.31 o                         
   5   3   0         55.45         64.34         5.77 o                         
   6   3   0       1490.23       1482.72       177.32 o                         
   7   3   0         78.89         73.81        12.64 o                         
   8   3   0        289.98        235.65        36.68 o                         
   9   3   0        182.34        153.49        25.88 o                         
  10   3   0         80.77         91.47         6.36 o                         
  11   3   0        143.66        137.24        10.78 o                         
  12   3   0        124.19        136.14         5.12 o                         
  13   3   0        282.72        280.36        24.51 o                         
  14   3   0        252.39        270.44        16.36 o                         
  15   3   0         37.29         40.23         4.46 o                         
  16   3   0          0.03         -2.18         2.18 o                         
  17   3   0          8.79          8.01         3.98 o                         
  18   3   0          0.97          0.94         4.52 o                         
  19   3   0          0.56          0.90         2.96 o                         
   0   4   0        119.01        110.44         7.07 o                         
   1   4   0        274.75        272.31        14.33 o                         
   2   4   0        483.59        496.55        28.49 o                         
   3   4   0         78.69         95.44         6.62 o                         
   4   4   0          6.52          6.94         1.34 o                         
   5   4   0          0.06         -0.35         1.48 o                         
   6   4   0        407.58        428.45        45.89 o                         
   7   4   0        104.77        103.81         7.87 o                         
   8   4   0         68.63         71.17         7.71 o                         
   9   4   0        392.31        415.72        43.80 o                         
  10   4   0        494.56        516.87        57.75 o                         
  11   4   0          7.98          8.97         3.03 o                         
  12   4   0          4.25          2.33         1.97 o                         
  13   4   0        103.41        107.92         6.37 o                         
  14   4   0         39.08         41.03         4.46 o                         
  15   4   0         35.01         33.29         3.88 o                         
  16   4   0          1.64          1.63         1.07 o                         
  17   4   0          1.06          0.67         2.41 o                         
  18   4   0          1.06         -1.03         2.27 o                         
   1   5   0          1.34          3.57         1.06 o                         
   2   5   0        253.04        252.28        13.10 o                         
   3   5   0         41.55         50.86         5.52 o                         
   4   5   0        154.13        168.27         7.60 o                         
   5   5   0        197.44        197.91        15.90 o                         
   6   5   0        354.73        397.26        14.42 o                         
   7   5   0          2.32          3.32         1.53 o                         
   8   5   0         55.80         56.13         9.41 o                         
   9   5   0          0.84          4.80         2.43 o                         
  10   5   0          6.09          7.00         2.62 o                         
  11   5   0        133.65        135.61        27.61 o                         
  12   5   0          0.05          2.17         1.11 o                         
  13   5   0         15.08         10.07         2.94 o                         
  14   5   0          3.79          3.32         1.51 o                         
  15   5   0          0.27         -2.18         2.18 o                         
  16   5   0          0.10          5.55         3.42 o                         
  17   5   0          3.45          5.30         3.29 o                         
   0   6   0         60.76         61.38         5.02 o                         
   1   6   0        136.93        129.00         7.90 o                         
   2   6   0          4.65          4.16         1.00 o                         
   3   6   0        161.08        182.28        12.75 o                         
   4   6   0          3.03          2.95         0.99 o                         
   5   6   0         54.20         59.53         7.46 o                         
   6   6   0         14.73         15.73         2.23 o                         
   7   6   0        188.56        194.01        20.48 o                         
   8   6   0         27.13         35.67         5.83 o                         
   9   6   0         12.50          7.18         2.04 o                         
  10   6   0          1.85          1.63         1.20 o                         
  11   6   0         23.44         31.73         3.39 o                         
  12   6   0         31.25         32.48         3.98 o                         
  13   6   0          8.75         11.03         3.17 o                         
  14   6   0          0.07         -2.59         3.15 o                         
  15   6   0         18.59         19.25         3.41 o                         
  16   6   0          1.17          4.25         1.59 o                         
   1   7   0        147.86        140.66         8.55 o                         
   2   7   0        188.45        191.26        14.47 o                         
   3   7   0         16.38         14.15         3.16 o                         
   4   7   0          0.72          3.23         0.94 o                         
   5   7   0          0.95          2.20         1.40 o                         
   6   7   0         37.35         41.83         3.35 o                         
   7   7   0        125.35        132.66         7.02 o                         
   8   7   0         33.17         34.80         3.64 o                         
   9   7   0          0.17         -0.79         4.14 o                         
  10   7   0          0.87          1.65         3.04 o                         
  11   7   0          7.86          7.67         2.16 o                         
  12   7   0          7.10          6.54         2.39 o                         
  13   7   0          0.10          3.52         1.70 o                         
  14   7   0          0.20         -0.07         2.22 o                         
   0   8   0          5.12         10.93         2.16 o                         
   1   8   0          2.80          3.74         1.02 o                         
   2   8   0          4.95          4.42         2.60 o                         
   3   8   0          1.07          1.61         1.53 o                         
   4   8   0          4.05          3.97         3.12 o                         
   5   8   0          4.99          4.78         2.62 o                         
   6   8   0          2.30          3.50         0.92 o                         
   7   8   0          1.26          1.81         0.93 o                         
   8   8   0         11.29          8.03         2.02 o                         
   9   8   0         25.55         18.12         3.30 o                         
  10   8   0         17.57         15.78         4.41 o                         
  11   8   0          0.79          0.94         4.24 o                         
  12   8   0          1.19          2.42         3.28 o                         
 -20   1   1          1.17          0.53         3.11 o                         
 -19   1   1         23.89         17.85         3.62 o                         
 -18   1   1          4.20          3.86         6.49 o                         
 -17   1   1         63.70         75.69         5.43 o                         
 -16   1   1        116.10        127.34         5.80 o                         
 -15   1   1          4.77          5.23         2.50 o                         
 -14   1   1         59.35         63.66         5.87 o                         
 -13   1   1         11.63         16.98         2.76 o                         
 -12   1   1          0.01          3.29         3.93 o                         
 -11   1   1          1.59         10.86         4.11 o                         
 -10   1   1        353.81        381.51        19.08 o                         
  -9   1   1          0.57         -0.28         2.05 o                         
  -8   1   1        205.81        223.26         5.30 o                         
  -7   1   1          5.72          3.37         2.10 o                         
  -6   1   1        247.08        238.48        16.70 o                         
  -5   1   1       1187.03       1122.78        67.09 o                         
  -4   1   1       3795.65       3696.35       222.61 o                         
  -2   1   1        386.45        308.57        18.73 o                         
  -1   1   1        247.81        205.56         1.53 o                         
   0   1   1       5920.63       5507.43       394.56 o                         
   1   1   1       1944.22       1699.65        73.94 o                         
   2   1   1        510.76        526.13        31.33 o                         
   3   1   1       1299.53       1151.24        44.31 o                         
   4   1   1        157.06        167.62         7.72 o                         
   5   1   1        169.61        154.59         7.33 o                         
   6   1   1         18.11         15.77         4.31 o                         
   7   1   1        600.46        580.20        53.08 o                         
   8   1   1       1066.30       1018.47        67.95 o                         
   9   1   1          6.87          6.10         1.30 o                         
  10   1   1        335.46        332.89         9.69 o                         
  11   1   1         83.71        101.24         6.12 o                         
  12   1   1         98.03         98.98         4.68 o                         
  13   1   1          0.33          5.35         3.20 o                         
  14   1   1         35.62         33.36         3.77 o                         
  15   1   1          6.07          9.80         2.74 o                         
  16   1   1         65.08         58.77         4.91 o                         
  17   1   1          1.25          0.88         2.40 o                         
  18   1   1          0.15          2.05         2.53 o                         
  19   1   1          2.42          6.32         2.70 o                         
  20   1   1          4.40          3.14         2.73 o                         
 -20   2   1         12.15         13.74         3.14 o                         
 -19   2   1          0.65          1.75         2.69 o                         
 -18   2   1         38.71         28.85         3.90 o                         
 -17   2   1         24.70         27.75         5.71 o                         
 -16   2   1         18.22         23.41         4.41 o                         
 -15   2   1          2.86          0.66         2.51 o                         
 -14   2   1          1.45          3.10         1.78 o                         
 -13   2   1        161.60        191.94        15.80 o                         
 -12   2   1         53.38         53.47         5.45 o                         
 -11   2   1         35.97         28.34         4.07 o                         
 -10   2   1         47.38         45.87         2.90 o                         
  -9   2   1        152.13        153.07         5.81 o                         
  -8   2   1        478.28        465.04        35.94 o                         
  -7   2   1        211.13        235.51         6.94 o                         
  -6   2   1       1211.96       1153.16       107.05 o                         
  -5   2   1         91.11         89.69        12.41 o                         
  -4   2   1        886.79        885.43       106.87 o                         
  -3   2   1       2550.96       2372.17       233.24 o                         
  -2   2   1         81.12         69.98         5.79 o                         
  -1   2   1         73.67         48.28         1.89 o                         
   0   2   1       2474.16       2298.26        74.66 o                         
   1   2   1       3145.08       2987.61       209.17 o                         
   2   2   1        105.50         98.83         5.63 o                         
   3   2   1       2293.74       2417.06       154.08 o                         
   4   2   1        252.48        288.69        10.33 o                         
   5   2   1        364.49        371.08        39.59 o                         
   7   2   1        320.17        327.00        29.16 o                         
   8   2   1          3.75          1.57         3.82 o                         
   9   2   1        130.55        106.49        10.18 o                         
  10   2   1        184.10        177.36        16.66 o                         
  11   2   1          1.12          3.55         2.36 o                         
  12   2   1         30.85         29.04         3.00 o                         
  13   2   1         45.00         38.18         3.48 o                         
  14   2   1        115.51        125.77        10.13 o                         
  15   2   1          5.35          6.76         2.61 o                         
  16   2   1          1.28         -0.24         2.19 o                         
  17   2   1         14.09         11.86         5.06 o                         
  18   2   1         10.82          8.53         4.00 o                         
  19   2   1          1.23          1.59         4.29 o                         
 -19   3   1          0.20          1.70         2.73 o                         
 -18   3   1          9.46         10.62         2.65 o                         
 -17   3   1          3.48          7.39         4.07 o                         
 -16   3   1         21.14         23.72         3.19 o                         
 -15   3   1         21.07         20.44         2.76 o                         
 -14   3   1         37.24         29.64         3.43 o                         
 -13   3   1        410.80        451.10        31.76 o                         
 -12   3   1         27.28         26.85         3.09 o                         
 -11   3   1         57.29         48.06         4.28 o                         
 -10   3   1         72.98         73.73         4.61 o                         
  -9   3   1         88.23         92.92         8.76 o                         
  -8   3   1        409.10        407.66        29.99 o                         
  -7   3   1         94.06         91.27         8.39 o                         
  -6   3   1        594.84        589.81        73.30 o                         
  -5   3   1        122.07         88.95         8.23 o                         
  -4   3   1         25.24         38.31         6.49 o                         
  -3   3   1        506.51        537.95        40.51 o                         
  -2   3   1        161.70        147.83         4.24 o                         
  -1   3   1        606.88        602.88        26.46 o                         
   0   3   1          1.12          2.39         0.60 o                         
   1   3   1          0.11          1.83         0.84 o                         
   2   3   1        256.83        240.19        11.69 o                         
   3   3   1        441.38        496.65        29.50 o                         
   4   3   1        469.36        564.68        32.82 o                         
   5   3   1        207.65        226.87         7.14 o                         
   6   3   1         32.90         32.45         3.18 o                         
   7   3   1        256.52        264.23        28.27 o                         
   8   3   1         22.22         17.97         1.71 o                         
   9   3   1          0.77          0.54         1.86 o                         
  10   3   1        354.81        320.68        37.73 o                         
  11   3   1         65.64         73.31         3.91 o                         
  12   3   1         60.97         62.53         8.00 o                         
  13   3   1         13.00         10.33         2.31 o                         
  14   3   1          0.09          6.30         2.56 o                         
  15   3   1          3.40          5.81         2.96 o                         
  16   3   1          4.98         11.52         3.17 o                         
  17   3   1          1.18          8.23         3.22 o                         
  18   3   1          0.47         -1.09         3.26 o                         
  19   3   1          3.12         -0.58         2.51 o                         
 -19   4   1          1.64          4.46         2.84 o                         
 -18   4   1          1.03          0.92         2.42 o                         
 -17   4   1          0.08          2.59         2.18 o                         
 -16   4   1          0.77          1.15         2.13 o                         
 -15   4   1          0.86          2.14         2.53 o                         
 -14   4   1          4.34          4.56         2.80 o                         
 -13   4   1          0.17         -1.11         2.00 o                         
 -12   4   1         34.68         37.02         5.90 o                         
 -11   4   1         39.41         43.16         4.12 o                         
 -10   4   1        423.11        404.03        41.08 o                         
  -9   4   1         66.06         61.40        10.90 o                         
  -8   4   1          7.05          7.09         2.06 o                         
  -7   4   1         58.12         60.49         6.45 o                         
  -6   4   1         14.05         13.36         1.57 o                         
  -5   4   1        529.29        570.55        57.50 o                         
  -4   4   1         94.17         76.04         8.50 o                         
  -3   4   1          4.80          1.25         1.78 o                         
  -2   4   1       1271.04       1299.84        60.02 o                         
  -1   4   1         10.44          8.13         1.48 o                         
   0   4   1         36.79         36.13         2.67 o                         
   1   4   1          4.48          2.86         0.63 o                         
   2   4   1        299.17        339.94        20.77 o                         
   3   4   1          0.17          2.16         0.97 o                         
   4   4   1        357.91        431.90        13.63 o                         
   5   4   1          5.98          3.60         0.81 o                         
   6   4   1         12.64         15.58         5.17 o                         
   7   4   1        114.61        111.85        17.02 o                         
   8   4   1        390.06        441.84        11.24 o                         
   9   4   1         59.70         62.54         7.16 o                         
  10   4   1        262.63        267.33        20.41 o                         
  11   4   1        234.65        225.40        12.74 o                         
  12   4   1          0.38          5.42         1.87 o                         
  13   4   1          0.01          3.39         2.26 o                         
  14   4   1          9.63         11.13         2.77 o                         
  15   4   1          2.06          9.85         5.65 o                         
  16   4   1          0.19          1.64         2.01 o                         
  17   4   1          0.34          1.21         2.44 o                         
  18   4   1          8.97         11.96         3.02 o                         
 -18   5   1          1.83          0.80         3.37 o                         
 -17   5   1          5.15          4.88         2.26 o                         
 -16   5   1          6.75         10.85         2.95 o                         
 -15   5   1          0.02          0.53         2.35 o                         
 -14   5   1          8.46          5.10         2.58 o                         
 -13   5   1         51.83         55.23         5.46 o                         
 -12   5   1         86.86         95.25         5.01 o                         
 -11   5   1         30.80         27.69         4.04 o                         
 -10   5   1          3.31          4.20         1.39 o                         
  -9   5   1        224.96        234.92        19.49 o                         
  -8   5   1         93.10         78.85        16.46 o                         
  -7   5   1        120.26        125.72        12.31 o                         
  -6   5   1        523.47        561.68        39.51 o                         
  -5   5   1         61.79         56.44         5.63 o                         
  -4   5   1         98.60        111.69         9.20 o                         
  -3   5   1         47.83         55.29         5.70 o                         
  -2   5   1         61.94         50.31         3.49 o                         
  -1   5   1         10.91          8.79         1.12 o                         
   0   5   1         69.02         59.99         5.47 o                         
   1   5   1         40.68         43.18         3.54 o                         
   2   5   1        309.90        350.48        27.37 o                         
   3   5   1         37.49         36.46         2.53 o                         
   4   5   1          0.09          0.82         0.76 o                         
   5   5   1         25.97         32.88         4.75 o                         
   6   5   1        103.58        103.01        12.20 o                         
   7   5   1        180.09        169.54        13.16 o                         
   8   5   1          0.00          3.00         6.04 o                         
   9   5   1          0.22          0.36         2.23 o                         
  10   5   1         78.14         76.47        12.50 o                         
  11   5   1         20.14         25.24         3.43 o                         
  12   5   1         87.89         89.95        14.46 o                         
  13   5   1         50.86         44.52         9.13 o                         
  14   5   1          3.29          0.87         1.96 o                         
  15   5   1          3.23          5.43         2.34 o                         
  16   5   1         14.91         18.56         3.39 o                         
  17   5   1          0.03          0.04         1.79 o                         
 -16   6   1         16.80         13.87         3.33 o                         
 -15   6   1         25.55         21.14         3.36 o                         
 -14   6   1          9.96          4.63         2.47 o                         
 -13   6   1          0.30          3.72         4.58 o                         
 -12   6   1          5.99          5.30         2.52 o                         
 -11   6   1         57.72         61.06        11.96 o                         
  -9   6   1          0.02          2.05         1.95 o                         
  -8   6   1         65.06         57.41        12.71 o                         
  -7   6   1         48.26         46.46         9.00 o                         
  -6   6   1         12.10         13.97         2.02 o                         
  -5   6   1         30.62         40.12         3.57 o                         
  -4   6   1         96.37         92.48         6.61 o                         
  -3   6   1         20.29         12.37         1.79 o                         
  -2   6   1         15.72         15.79         1.45 o                         
  -1   6   1          6.97          9.95         1.82 o                         
   0   6   1          8.94          2.27         1.32 o                         
   1   6   1         89.06         82.77         7.87 o                         
   2   6   1         39.78         35.26         6.07 o                         
   3   6   1          2.01          0.51         0.88 o                         
   4   6   1         10.35         10.00         1.59 o                         
   5   6   1         26.38         24.63         5.10 o                         
   6   6   1         60.14         47.43         3.43 o                         
   7   6   1         24.55         20.24         2.61 o                         
   8   6   1         55.75         56.30         4.03 o                         
   9   6   1          0.51          3.70         1.70 o                         
  10   6   1          0.13          2.60         2.02 o                         
  11   6   1          1.53          2.90         2.45 o                         
  12   6   1          6.04          7.72         2.97 o                         
  13   6   1          2.29          5.34         2.66 o                         
  14   6   1          4.06          4.63         2.17 o                         
  15   6   1          0.02          1.92         2.18 o                         
 -14   7   1          4.47          6.49         2.62 o                         
 -13   7   1          8.64         11.53         4.59 o                         
 -12   7   1          0.49          3.00         2.43 o                         
 -11   7   1          3.41          1.12         1.36 o                         
 -10   7   1          2.86         13.05         5.40 o                         
  -9   7   1          3.87          0.74         1.85 o                         
  -8   7   1         12.91         15.21         3.95 o                         
  -7   7   1         11.91         10.95         2.07 o                         
  -6   7   1         59.44         66.16         6.73 o                         
  -5   7   1         87.01         79.18         5.44 o                         
  -4   7   1          2.53          0.23         0.87 o                         
  -3   7   1          1.63          3.63         1.03 o                         
  -2   7   1          7.60          8.24         1.64 o                         
  -1   7   1          1.03          1.18         2.30 o                         
   0   7   1          8.15          5.91         2.53 o                         
   1   7   1         13.29         13.71         1.72 o                         
   2   7   1          4.95          2.70         1.18 o                         
   3   7   1         68.38         60.32         9.01 o                         
   4   7   1        154.66        146.63        10.15 o                         
   5   7   1         55.29         46.51         7.09 o                         
   6   7   1          9.22         13.35         2.40 o                         
   7   7   1          0.06          2.90         2.36 o                         
   8   7   1         15.23         14.96         2.51 o                         
   9   7   1         15.56         13.05         2.47 o                         
  10   7   1          7.72          7.13         2.73 o                         
  11   7   1         10.01          9.30         2.42 o                         
  12   7   1          2.09          4.00         2.52 o                         
  13   7   1          0.17          7.01         3.70 o                         
  14   7   1          1.47          5.73         2.73 o                         
 -11   8   1          1.79          0.17         2.91 o                         
 -10   8   1         15.50          8.07         4.44 o                         
  -9   8   1          8.92          7.23         3.89 o                         
  -8   8   1          1.38         -0.29         1.31 o                         
  -7   8   1          5.53          2.08         1.27 o                         
  -6   8   1          0.63          0.91         1.68 o                         
  -5   8   1          4.91          5.92         1.69 o                         
  -4   8   1         12.52         14.27         2.11 o                         
  -3   8   1          1.39          2.37         1.54 o                         
  -2   8   1          3.27          6.00         1.75 o                         
  -1   8   1        185.77        163.90        26.78 o                         
   0   8   1         30.97         25.87         4.28 o                         
   1   8   1         34.60         35.94         5.35 o                         
   2   8   1         15.33         12.81         2.86 o                         
   3   8   1          1.92         -0.44         1.88 o                         
   4   8   1          7.55         12.34         6.60 o                         
   5   8   1          0.06          0.23         2.54 o                         
   6   8   1          1.21          1.49         1.56 o                         
   7   8   1          7.40          7.70         2.02 o                         
   8   8   1          1.22          2.10         1.46 o                         
   9   8   1          5.92          7.69         3.77 o                         
  10   8   1          0.36          0.38         2.83 o                         
  11   8   1          0.64          0.85         3.11 o                         
  -3   9   1         23.88         20.13         5.83 o                         
  -2   9   1         21.54         17.26         1.82 o                         
  -1   9   1          0.00          5.36         1.76 o                         
   0   9   1          0.19         -0.45         1.78 o                         
   1   9   1          4.38          3.48         1.59 o                         
   2   9   1          2.41          2.52         2.15 o                         
   3   9   1          0.41          1.85         1.59 o                         
   4   9   1          8.76          6.64         2.17 o                         
   5   9   1          5.68         -0.07         2.47 o                         
   6   9   1         14.87          7.73         2.70 o                         
   7   9   1         13.18          5.76         2.94 o                         
 -21   0   2         19.13         16.32         5.74 o                         
 -20   0   2         25.21         23.46         6.04 o                         
 -19   0   2         50.18         62.26        34.56 o                         
 -18   0   2          2.94          6.62         5.30 o                         
 -17   0   2          7.59         11.19         5.03 o                         
 -16   0   2         80.61         85.48         6.81 o                         
 -15   0   2          4.43          2.13         3.27 o                         
 -13   0   2         30.32         23.80         3.40 o                         
 -12   0   2        151.34        146.62         7.08 o                         
 -11   0   2          5.04         11.22         4.01 o                         
 -10   0   2        239.54        235.56         7.24 o                         
  -9   0   2        232.92        212.44         6.88 o                         
  -8   0   2          8.27         13.87         2.64 o                         
  -7   0   2       1555.45       1478.65        14.91 o                         
  -6   0   2       1810.46       1960.59        16.02 o                         
  -5   0   2        174.68        150.91         4.44 o                         
  -4   0   2        828.33        812.71         8.26 o                         
  -3   0   2       5257.49       5648.46        23.41 o                         
  -2   0   2      14570.30      14214.01        26.16 o                         
  -1   0   2       1949.22       1989.63        10.62 o                         
   0   0   2         38.21         34.83         4.07 o                         
   1   0   2        743.67        582.32         5.87 o                         
   2   0   2          8.77         13.97         2.42 o                         
   3   0   2       3742.94       3147.30        17.60 o                         
   4   0   2          2.46         -0.43         1.44 o                         
   5   0   2        826.09        747.90         9.74 o                         
   6   0   2       2547.48       2193.36        18.51 o                         
   7   0   2        503.91        364.97         7.96 o                         
   8   0   2       1422.31       1584.32        24.76 o                         
   9   0   2        623.96        548.64        12.79 o                         
  10   0   2        791.94        828.42        18.58 o                         
  11   0   2        186.03        178.05         8.15 o                         
  12   0   2         34.97         31.71         3.90 o                         
  13   0   2        121.98         92.83        15.34 o                         
  14   0   2        176.40        170.64         9.27 o                         
  15   0   2         28.46         17.80         3.75 o                         
  16   0   2          1.57          3.20         2.09 o                         
  17   0   2          4.59         14.63         5.63 o                         
  18   0   2         37.44         31.10         6.10 o                         
  19   0   2         44.44         62.29         7.70 o                         
 -21   1   2         11.14         16.60         5.46 o                         
 -20   1   2          3.10          1.73         3.42 o                         
 -19   1   2         26.92         30.42         4.18 o                         
 -18   1   2          0.72          4.96         8.48 o                         
 -17   1   2          0.10         -2.47         2.47 o                         
 -16   1   2          0.32          4.67         2.23 o                         
 -15   1   2          0.80          6.33         5.15 o                         
 -14   1   2         28.98         36.26         7.93 o                         
 -13   1   2         39.47         34.68         2.91 o                         
 -12   1   2        386.79        413.95        16.26 o                         
 -11   1   2        186.12        156.40         5.08 o                         
 -10   1   2        121.27        119.68         3.87 o                         
  -9   1   2        286.52        286.50        16.15 o                         
  -8   1   2        570.89        593.72        29.53 o                         
  -6   1   2        281.70        273.14         8.85 o                         
  -5   1   2         74.31         86.57         3.72 o                         
  -4   1   2        109.45         90.60         3.88 o                         
  -3   1   2      11228.41      11128.44        66.44 o                         
  -2   1   2       2693.44       2584.20        22.50 o                         
  -1   1   2       1312.32       1281.06        30.62 o                         
   0   1   2       2489.99       2352.85        97.65 o                         
   2   1   2       1935.71       1693.47        65.41 o                         
   3   1   2         29.80         27.72         2.69 o                         
   4   1   2        420.66        435.21         5.21 o                         
   5   1   2       3754.07       3586.78        21.91 o                         
   6   1   2         86.83        108.27         4.55 o                         
   7   1   2        412.58        391.58        28.16 o                         
   8   1   2        430.65        431.48        28.37 o                         
   9   1   2        449.20        434.61        40.41 o                         
  10   1   2        410.92        413.30        16.61 o                         
  11   1   2         19.69         21.93         2.71 o                         
  12   1   2         65.14         63.37         5.51 o                         
  13   1   2         27.10         28.32         3.73 o                         
  14   1   2          0.32         -1.44         2.19 o                         
  15   1   2          6.52          5.38         2.96 o                         
  16   1   2          0.72         -2.33         2.33 o                         
  17   1   2          2.99          2.62         5.68 o                         
  18   1   2          6.84          9.00         4.21 o                         
  19   1   2          0.43          4.26         2.71 o                         
 -20   2   2          1.51         -1.53         2.49 o                         
 -19   2   2         12.64         14.07         5.19 o                         
 -18   2   2          3.00          2.35         2.52 o                         
 -17   2   2         19.25         16.62         3.09 o                         
 -16   2   2         82.14         76.01         6.23 o                         
 -15   2   2        100.17        101.87         5.10 o                         
 -14   2   2         19.42         14.55         2.68 o                         
 -13   2   2         58.76         59.63         4.30 o                         
 -12   2   2        513.19        540.89         9.08 o                         
 -11   2   2          4.12          3.02         1.88 o                         
 -10   2   2        642.79        693.25        29.54 o                         
  -9   2   2          3.34          5.11         1.16 o                         
  -8   2   2        141.46        158.49        16.98 o                         
  -7   2   2       1013.63       1084.37        13.99 o                         
  -6   2   2          0.07          6.16         4.90 o                         
  -5   2   2       3668.15       3839.81       133.40 o                         
  -4   2   2        594.69        611.10        44.72 o                         
  -3   2   2        381.64        388.42        15.05 o                         
  -2   2   2       1185.43       1169.19        28.37 o                         
  -1   2   2          6.20          1.98         0.96 o                         
   0   2   2        593.24        610.31         9.58 o                         
   1   2   2        705.08        777.20         4.89 o                         
   2   2   2       1174.82       1179.01        90.32 o                         
   3   2   2        199.59        209.41        14.49 o                         
   4   2   2        914.90        909.09        55.71 o                         
   5   2   2         84.06         95.07         8.36 o                         
   6   2   2        673.86        688.28        55.59 o                         
   7   2   2          0.84         -0.68         1.52 o                         
   8   2   2        111.68        117.24        12.86 o                         
   9   2   2         29.98         20.95         2.74 o                         
  10   2   2          0.33         -0.37         1.91 o                         
  11   2   2        243.53        257.46        14.40 o                         
  12   2   2          7.90         10.67         2.78 o                         
  13   2   2          4.13          5.43         1.58 o                         
  14   2   2          1.69          5.63         3.43 o                         
  15   2   2          1.04          2.06         3.03 o                         
  16   2   2         29.32         24.59         4.06 o                         
  17   2   2         33.81         30.75         4.56 o                         
  18   2   2          6.06          6.47         2.76 o                         
  19   2   2          2.20          2.91         2.69 o                         
 -20   3   2          7.08          9.76         2.22 o                         
 -19   3   2          2.48          0.37         2.76 o                         
 -18   3   2         12.17         10.07         3.35 o                         
 -17   3   2          0.13          5.72         2.71 o                         
 -16   3   2          2.03         -0.25         2.34 o                         
 -15   3   2         32.94         43.03         7.70 o                         
 -14   3   2          8.85          6.95         1.40 o                         
 -13   3   2         93.43         72.47         4.97 o                         
 -12   3   2         18.83         16.08         4.07 o                         
 -11   3   2          0.03          4.60         2.32 o                         
 -10   3   2        171.81        166.96         8.56 o                         
  -9   3   2        122.29        142.61        16.67 o                         
  -8   3   2         40.20         24.50         2.33 o                         
  -7   3   2         13.44          9.68         1.61 o                         
  -6   3   2        896.95        915.89        54.07 o                         
  -5   3   2       3517.56       3603.47       283.70 o                         
  -4   3   2         85.25         79.25         3.43 o                         
  -3   3   2        121.04        116.73         4.36 o                         
  -2   3   2        454.02        456.51        16.99 o                         
  -1   3   2          9.66          7.92         0.74 o                         
   0   3   2          1.56          1.49         0.72 o                         
   1   3   2       1993.47       2267.33       155.47 o                         
   2   3   2        557.77        567.19        34.06 o                         
   3   3   2         10.21         10.67         1.33 o                         
   4   3   2       1603.99       1795.02       136.72 o                         
   5   3   2          1.56          2.78         1.10 o                         
   6   3   2        765.41        809.40        79.29 o                         
   7   3   2          0.84          2.17         1.44 o                         
   8   3   2         47.64         46.49         3.59 o                         
   9   3   2        131.09        140.67        17.88 o                         
  10   3   2         96.56         83.93         6.81 o                         
  11   3   2        157.63        191.92        28.57 o                         
  12   3   2        204.36        219.99        17.41 o                         
  13   3   2          6.79         -0.71         2.70 o                         
  14   3   2          4.45          1.57         2.29 o                         
  15   3   2          9.02          9.67         3.14 o                         
  16   3   2          2.74          4.83         3.12 o                         
  17   3   2         16.44         23.91         4.12 o                         
  18   3   2          0.55         -0.19         2.30 o                         
 -19   4   2          0.84         -1.06         2.45 o                         
 -18   4   2          1.51          4.26         3.11 o                         
 -17   4   2          2.42         -0.54         2.17 o                         
 -16   4   2          2.62          3.45         1.81 o                         
 -15   4   2          0.03          1.06         2.04 o                         
 -14   4   2          0.47          0.14         2.25 o                         
 -13   4   2          0.74          1.07         2.15 o                         
 -12   4   2         21.92         16.09         2.46 o                         
 -11   4   2        239.93        255.87        10.51 o                         
 -10   4   2        377.75        390.37        19.89 o                         
  -9   4   2        286.60        303.59        21.97 o                         
  -8   4   2          1.28          1.78         1.62 o                         
  -7   4   2         21.81         17.61         2.34 o                         
  -6   4   2         14.77          9.59         2.40 o                         
  -5   4   2         54.98         43.18        12.01 o                         
  -4   4   2          0.70          1.75         1.00 o                         
  -3   4   2         57.69         50.79         4.87 o                         
  -2   4   2         44.91         51.49         3.42 o                         
  -1   4   2       1722.86       1801.01       102.96 o                         
   0   4   2         22.89         17.79         1.54 o                         
   1   4   2         30.19         33.98         2.33 o                         
   2   4   2         24.37         26.38         1.54 o                         
   3   4   2        457.96        517.60        38.19 o                         
   4   4   2        145.94        165.10        13.90 o                         
   5   4   2        136.03        153.73         9.96 o                         
   6   4   2         13.12          8.49         0.92 o                         
   7   4   2        135.52        152.48        19.50 o                         
   8   4   2         61.00         67.67         4.68 o                         
   9   4   2          0.50          3.05         5.55 o                         
  10   4   2        505.24        449.12        37.39 o                         
  11   4   2         78.28         78.24         4.42 o                         
  12   4   2          0.57          2.97         2.28 o                         
  13   4   2          0.52          0.93         2.76 o                         
  14   4   2         21.14         22.07         4.19 o                         
  15   4   2          9.93          6.72         2.62 o                         
  16   4   2         11.77         27.82        80.28 o                         
  17   4   2          0.76          4.78         3.28 o                         
 -18   5   2         19.04         18.85         3.54 o                         
 -17   5   2          4.52          3.28         1.78 o                         
 -16   5   2          3.55          4.92         2.04 o                         
 -15   5   2          7.83          4.56         2.59 o                         
 -14   5   2        120.50        120.61        19.72 o                         
 -13   5   2         19.66         26.55         3.00 o                         
 -12   5   2         13.07         17.41         2.78 o                         
 -11   5   2          0.01          2.04         1.07 o                         
 -10   5   2          2.64          3.95         2.18 o                         
  -9   5   2          0.80         -1.38         2.59 o                         
  -8   5   2         25.35         27.35         4.17 o                         
  -7   5   2          2.34          2.24         1.05 o                         
  -6   5   2          4.55          4.73         1.49 o                         
  -5   5   2        133.83        132.35        14.03 o                         
  -4   5   2          2.51          4.57         1.17 o                         
  -3   5   2        112.83        105.48         4.91 o                         
  -2   5   2        175.39        205.55         9.82 o                         
  -1   5   2          8.74          4.15         1.54 o                         
   0   5   2         32.42         35.31         5.24 o                         
   1   5   2         68.82         66.48         3.87 o                         
   2   5   2         29.55         34.12         2.30 o                         
   3   5   2        337.93        363.94        22.56 o                         
   4   5   2        362.57        402.71        17.98 o                         
   5   5   2         20.04         17.63         2.03 o                         
   6   5   2         23.06         17.06         1.85 o                         
   7   5   2         49.88         50.62         3.66 o                         
   8   5   2          0.14         -0.74         2.05 o                         
   9   5   2         75.07         64.96         3.88 o                         
  10   5   2          5.08          5.45         2.23 o                         
  11   5   2         11.85          3.04         2.66 o                         
  12   5   2         10.27          5.62         4.76 o                         
  13   5   2          0.18          2.74         2.55 o                         
  14   5   2          0.11          1.13         1.83 o                         
  15   5   2          4.17          4.19         2.98 o                         
  16   5   2          0.53          0.49         2.45 o                         
 -16   6   2         17.70         16.66         3.27 o                         
 -15   6   2          1.12          2.33         2.50 o                         
 -14   6   2         34.11         37.29         3.95 o                         
 -13   6   2         16.26         13.58         3.11 o                         
 -12   6   2         18.80         14.15         2.77 o                         
 -11   6   2         45.26         61.08         4.37 o                         
 -10   6   2         10.48          7.66         2.67 o                         
  -9   6   2        132.76        139.68        10.84 o                         
  -8   6   2         32.87         33.29         6.88 o                         
  -7   6   2          1.70          2.97         1.35 o                         
  -6   6   2         96.85        111.51         9.98 o                         
  -5   6   2          0.61          4.04         2.56 o                         
  -4   6   2          0.57          2.07         1.17 o                         
  -3   6   2         75.09         93.85        11.31 o                         
  -2   6   2        193.90        180.58        11.54 o                         
  -1   6   2        140.68        136.06         7.26 o                         
   0   6   2          2.08          0.89         0.60 o                         
   1   6   2        166.26        175.03        11.88 o                         
   2   6   2          3.67          2.41         0.82 o                         
   3   6   2         46.23         52.52         6.39 o                         
   4   6   2         52.14         68.58         6.97 o                         
   5   6   2         57.05         52.12         2.85 o                         
   6   6   2         12.73          9.41         1.86 o                         
   7   6   2          1.35          0.89         1.06 o                         
   8   6   2         62.10         71.50         5.58 o                         
   9   6   2         69.87         76.26        11.37 o                         
  10   6   2          2.59          3.75         1.90 o                         
  11   6   2          3.52          3.54         1.79 o                         
  12   6   2          3.02          3.40         2.31 o                         
  13   6   2          8.59          9.57         5.56 o                         
  14   6   2          0.24         -3.31         3.31 o                         
  15   6   2          0.45          0.91         3.51 o                         
 -15   7   2          1.09          7.82         4.58 o                         
 -14   7   2          0.60          1.56         2.99 o                         
 -13   7   2         13.15         11.09         3.53 o                         
 -12   7   2         10.55          9.01         3.81 o                         
 -11   7   2          3.45          1.56         1.93 o                         
 -10   7   2          9.47         13.83         3.45 o                         
  -9   7   2         36.78         35.90        10.59 o                         
  -8   7   2         24.22         28.93         4.70 o                         
  -7   7   2         21.90         19.28         3.18 o                         
  -6   7   2         51.85         47.67         2.99 o                         
  -5   7   2          8.40          8.01         1.65 o                         
  -4   7   2         55.23         53.96         6.14 o                         
  -3   7   2          0.75          1.89         0.83 o                         
  -2   7   2         40.98         31.20         4.12 o                         
  -1   7   2         51.15         49.55         5.83 o                         
   0   7   2         52.75         49.43         5.40 o                         
   1   7   2        160.24        164.40        23.46 o                         
   2   7   2         28.13         34.80         4.32 o                         
   3   7   2          3.06          3.70         2.60 o                         
   4   7   2        142.20        157.71        20.37 o                         
   5   7   2          2.76          2.13         1.22 o                         
   6   7   2          3.16          4.46         1.86 o                         
   7   7   2          5.57          4.19         1.82 o                         
   8   7   2          0.00          0.60         3.20 o                         
   9   7   2          0.10          0.58         3.26 o                         
  10   7   2          0.32          2.45         3.41 o                         
  11   7   2          0.00         -0.60         3.28 o                         
  12   7   2          3.25          3.08         3.07 o                         
  13   7   2          0.77          0.98         3.30 o                         
 -12   8   2          7.34          8.53         3.50 o                         
 -11   8   2         10.93         11.78         3.70 o                         
 -10   8   2         13.01         14.83         4.65 o                         
  -9   8   2          2.95          2.82         1.65 o                         
  -8   8   2          0.53          0.66         1.84 o                         
  -7   8   2          0.75         -0.64         3.58 o                         
  -6   8   2          1.07          4.07         1.57 o                         
  -5   8   2          6.49          3.82         4.19 o                         
  -4   8   2          0.34          2.36         1.68 o                         
  -3   8   2         25.33         25.73         3.80 o                         
  -2   8   2         14.02         13.35         2.53 o                         
  -1   8   2         33.75         35.18         4.79 o                         
   0   8   2         24.00         22.63         3.00 o                         
   1   8   2          9.86          6.24         1.51 o                         
   2   8   2          3.64          2.79         2.16 o                         
   3   8   2          7.70          9.38         3.92 o                         
   4   8   2         14.11         19.67         3.47 o                         
   5   8   2          5.66          1.78         1.44 o                         
   6   8   2          0.02         -0.33         2.57 o                         
   7   8   2          5.95         -1.01         2.52 o                         
   8   8   2          1.67          2.09         3.01 o                         
   9   8   2          0.52          3.04         3.11 o                         
  10   8   2          2.32          7.82         4.71 o                         
  -8   9   2          2.70          3.01         2.79 o                         
  -7   9   2         10.48         11.39         2.44 o                         
  -6   9   2          1.83          3.06         1.71 o                         
  -5   9   2         40.46         35.94         6.87 o                         
  -4   9   2         39.89         29.75         7.26 o                         
  -3   9   2          1.13          1.14         1.28 o                         
  -2   9   2          5.68          4.79         2.32 o                         
  -1   9   2          2.61          6.34         2.77 o                         
   0   9   2          0.71         -0.78         2.13 o                         
   1   9   2          0.13         -0.70         2.27 o                         
   2   9   2          1.76          2.99         2.26 o                         
   3   9   2          0.32          3.18         2.17 o                         
   4   9   2          0.00         -2.66         2.66 o                         
   5   9   2          0.70          2.16         2.03 o                         
   6   9   2          0.17          3.31         2.66 o                         
   7   9   2          0.81          2.13         2.97 o                         
 -21   1   3          0.75          6.43         4.31 o                         
 -20   1   3          7.77         14.25         3.98 o                         
 -19   1   3         12.06          9.62         4.09 o                         
 -18   1   3         35.44         39.38         6.01 o                         
 -17   1   3          3.38          2.79         2.66 o                         
 -16   1   3          1.83          3.48         2.73 o                         
 -15   1   3        172.66        194.73         8.34 o                         
 -14   1   3         32.30         26.24         2.85 o                         
 -13   1   3         44.42         40.01         3.49 o                         
 -12   1   3         33.55         41.11         2.95 o                         
 -11   1   3          7.28          6.71         4.53 o                         
 -10   1   3        131.28        120.69         9.28 o                         
  -9   1   3       1041.16       1130.04        13.86 o                         
  -8   1   3        251.27        275.76         5.67 o                         
  -6   1   3        133.36        155.05         8.98 o                         
  -5   1   3        630.18        671.13        11.91 o                         
  -4   1   3         29.24         37.36         1.64 o                         
  -3   1   3        663.88        701.94        14.98 o                         
  -2   1   3        316.66        338.71         4.76 o                         
  -1   1   3       1967.66       1994.13        14.60 o                         
   0   1   3        323.58        283.60         3.46 o                         
   1   1   3       1251.61       1222.04         7.57 o                         
   2   1   3       3442.39       3086.76        60.04 o                         
   3   1   3        255.97        226.35        11.56 o                         
   4   1   3        376.54        351.46         8.14 o                         
   5   1   3        522.16        558.88        10.80 o                         
   6   1   3         13.74         19.48         3.28 o                         
   7   1   3         67.73         47.30         3.08 o                         
   8   1   3         12.19          7.98         3.14 o                         
   9   1   3         83.63         62.09         3.19 o                         
  10   1   3         17.87         10.36         2.27 o                         
  11   1   3         71.66         55.90         4.33 o                         
  12   1   3          6.83         10.03         5.42 o                         
  13   1   3          0.67          0.83         2.15 o                         
  14   1   3         74.39         70.85         6.93 o                         
  15   1   3         27.94         26.65         3.69 o                         
  16   1   3          0.45          5.14         3.13 o                         
  17   1   3          0.03         -0.01         2.49 o                         
  18   1   3          0.01          1.86         2.74 o                         
 -20   2   3          4.17          0.72         2.38 o                         
 -19   2   3          0.29          3.76         2.68 o                         
 -18   2   3         13.20         16.13         2.41 o                         
 -17   2   3          3.29          1.11         2.45 o                         
 -16   2   3         12.16         14.34         6.70 o                         
 -15   2   3        310.64        307.73        10.78 o                         
 -14   2   3         40.33         35.27         3.56 o                         
 -13   2   3          9.26         17.53         3.33 o                         
 -12   2   3        186.15        191.11         5.59 o                         
 -11   2   3         21.80         13.49         1.84 o                         
 -10   2   3         49.36         56.46         3.56 o                         
  -9   2   3         46.75         48.68         4.78 o                         
  -8   2   3        484.15        484.33        19.34 o                         
  -7   2   3          9.23          3.62         1.50 o                         
  -6   2   3        112.14        111.75         4.83 o                         
  -5   2   3         97.04        110.37        13.35 o                         
  -4   2   3          4.18          6.25         1.52 o                         
  -3   2   3        198.65        185.87         2.70 o                         
  -2   2   3       2196.71       2169.48        78.80 o                         
  -1   2   3        108.55         94.20         4.50 o                         
   0   2   3       1152.79       1234.55         4.85 o                         
   1   2   3       4009.13       4196.11       151.35 o                         
   2   2   3          2.08          4.30         0.99 o                         
   3   2   3        744.70        802.12        15.35 o                         
   4   2   3        819.73        813.09        19.92 o                         
   5   2   3        394.76        389.08         7.40 o                         
   6   2   3        288.59        263.84         5.99 o                         
   7   2   3        289.27        279.54        23.66 o                         
   8   2   3         11.10         14.02         1.93 o                         
   9   2   3         16.53         11.82         1.91 o                         
  10   2   3         41.34         41.20         3.16 o                         
  11   2   3        154.29        177.76        10.25 o                         
  12   2   3         75.71         76.17         4.99 o                         
  13   2   3         15.11         13.17         2.46 o                         
  14   2   3         70.09         76.03         6.21 o                         
  15   2   3          3.55          1.43         2.58 o                         
  16   2   3          9.87         13.27         2.85 o                         
  17   2   3          2.07          0.25         1.32 o                         
  18   2   3          0.12          4.54         2.45 o                         
 -20   3   3          0.03         -1.15         2.97 o                         
 -19   3   3          0.75          4.89         2.58 o                         
 -18   3   3         11.28         12.02         3.90 o                         
 -17   3   3         12.32         10.47         6.68 o                         
 -16   3   3          5.67          7.37         2.83 o                         
 -15   3   3         74.31         75.70         6.36 o                         
 -14   3   3          0.44         -0.80         2.23 o                         
 -13   3   3          0.25          2.19         2.76 o                         
 -12   3   3         75.96         85.97         7.02 o                         
 -11   3   3         67.87         71.19         4.84 o                         
 -10   3   3         35.82         40.36         2.81 o                         
  -9   3   3         14.80         15.05         2.45 o                         
  -8   3   3        268.15        273.34        13.60 o                         
  -7   3   3          4.25          2.26         0.67 o                         
  -6   3   3         38.36         49.43         3.25 o                         
  -5   3   3       1779.49       2004.71        42.82 o                         
  -4   3   3          0.51          1.26         1.42 o                         
  -3   3   3        293.47        308.72         3.53 o                         
  -2   3   3        829.01        836.52        65.86 o                         
  -1   3   3         61.77         79.75         6.57 o                         
   0   3   3          0.08          2.80         1.45 o                         
   1   3   3        544.81        518.38        22.83 o                         
   2   3   3       1153.36       1268.19        85.71 o                         
   3   3   3         70.71         59.10         5.95 o                         
   4   3   3         34.34         41.57         2.24 o                         
   5   3   3         51.24         64.46         4.11 o                         
   6   3   3        173.05        188.74        13.12 o                         
   7   3   3          1.32          5.11         1.64 o                         
   8   3   3        313.96        331.28        15.04 o                         
   9   3   3        132.08        140.13         6.67 o                         
  10   3   3          0.35          7.17         2.49 o                         
  11   3   3        141.93        145.63        12.23 o                         
  12   3   3         16.88         14.63         2.56 o                         
  13   3   3         22.79         17.29         3.37 o                         
  14   3   3          7.85          8.87         3.10 o                         
  15   3   3          2.15          4.40         2.54 o                         
  16   3   3          9.57         13.50         4.79 o                         
  17   3   3          0.06          3.95         3.06 o                         
 -19   4   3          1.65          0.91         2.53 o                         
 -18   4   3          0.20          3.29         2.73 o                         
 -17   4   3          4.33          4.11         2.25 o                         
 -16   4   3          6.45          2.35         2.36 o                         
 -15   4   3          0.00         -1.85         2.18 o                         
 -14   4   3         15.65         14.39         2.77 o                         
 -13   4   3        191.06        209.13         6.53 o                         
 -12   4   3         76.80         72.26         5.08 o                         
 -11   4   3         31.74         46.48         4.69 o                         
 -10   4   3          2.33          2.67         3.11 o                         
  -9   4   3          2.28          1.97         1.76 o                         
  -8   4   3          0.96          1.33         1.87 o                         
  -7   4   3         23.66         20.13         2.67 o                         
  -6   4   3         24.48         26.53         2.99 o                         
  -5   4   3          0.28         -0.44         0.91 o                         
  -4   4   3        393.12        407.26        24.17 o                         
  -3   4   3        184.26        190.31         9.28 o                         
  -2   4   3         19.94         20.66         2.90 o                         
  -1   4   3         25.97         13.65         3.21 o                         
   0   4   3        257.07        227.22        10.06 o                         
   1   4   3        164.09        152.87        13.76 o                         
   2   4   3         11.59         10.15         1.11 o                         
   3   4   3        348.12        374.57        22.09 o                         
   4   4   3          0.12          2.04         1.03 o                         
   5   4   3        289.23        350.05        23.41 o                         
   6   4   3         36.64         32.30         2.85 o                         
   7   4   3         15.42         22.86         2.57 o                         
   8   4   3        175.35        190.11        11.01 o                         
   9   4   3        223.99        231.97        22.08 o                         
  10   4   3         14.76         13.82         2.20 o                         
  11   4   3          7.23          7.64         2.08 o                         
  12   4   3          6.60          4.06         2.04 o                         
  13   4   3          5.78          3.63         3.55 o                         
  14   4   3          8.62         14.38         2.79 o                         
  15   4   3          2.06          6.80         3.10 o                         
  16   4   3          5.05          3.08         3.26 o                         
 -18   5   3          9.46          5.03         3.66 o                         
 -17   5   3          0.40          8.88         3.58 o                         
 -16   5   3          0.65          1.80         2.24 o                         
 -15   5   3          5.48          1.94         1.63 o                         
 -14   5   3         41.93         35.94         4.10 o                         
 -13   5   3         11.40          6.14         2.44 o                         
 -12   5   3          5.12          0.56         1.29 o                         
 -11   5   3          1.75          3.25         1.92 o                         
 -10   5   3          0.34          5.39         2.39 o                         
  -9   5   3        165.52        163.19         5.04 o                         
  -7   5   3          0.13         -2.03         2.37 o                         
  -6   5   3         41.54         43.80         3.63 o                         
  -5   5   3          0.67          0.95         1.53 o                         
  -4   5   3         40.68         58.08         4.55 o                         
  -3   5   3        354.39        304.39        21.29 o                         
  -2   5   3          0.63          0.26         2.10 o                         
  -1   5   3         53.64         55.03         5.42 o                         
   0   5   3        459.72        473.33        42.42 o                         
   1   5   3        232.99        223.81        22.72 o                         
   2   5   3         64.40         61.42         9.64 o                         
   3   5   3         37.05         46.71         6.24 o                         
   4   5   3         37.72         37.40         2.32 o                         
   5   5   3          3.82          1.34         0.65 o                         
   6   5   3          2.83          8.54         5.23 o                         
   7   5   3        238.49        301.06        16.48 o                         
   8   5   3         47.13         62.19         4.69 o                         
   9   5   3         15.31          7.94         1.95 o                         
  10   5   3          1.65          5.55         1.80 o                         
  11   5   3         46.14         37.04         6.92 o                         
  12   5   3         29.15         30.77         5.18 o                         
  13   5   3          8.84          5.77         3.50 o                         
  14   5   3          0.08          0.84         1.98 o                         
  15   5   3          6.24          2.04         2.33 o                         
 -16   6   3          1.37          1.44         2.25 o                         
 -15   6   3          4.90          3.97         2.10 o                         
 -14   6   3          0.77         -1.08         1.92 o                         
 -13   6   3          0.34          2.13         1.86 o                         
 -12   6   3         19.07         18.07         2.52 o                         
 -11   6   3          8.70          8.60         1.98 o                         
 -10   6   3          6.91          3.39         1.16 o                         
  -9   6   3         45.36         39.35         3.50 o                         
  -8   6   3         65.99         69.89         7.03 o                         
  -7   6   3          1.57          2.19         1.72 o                         
  -6   6   3         14.81          6.20         1.72 o                         
  -5   6   3          2.08          1.63         0.64 o                         
  -4   6   3          0.42          2.12         3.16 o                         
  -3   6   3         14.66         26.44         4.39 o                         
  -2   6   3         90.22         92.27        15.21 o                         
  -1   6   3         46.61         46.04         9.20 o                         
   0   6   3         22.06         26.81         3.00 o                         
   1   6   3         97.21         97.50        13.14 o                         
   2   6   3         20.21         24.07         3.17 o                         
   3   6   3         36.40         41.32         5.16 o                         
   4   6   3         28.79         27.58         3.45 o                         
   5   6   3          2.58          2.52         2.06 o                         
   6   6   3         40.74         41.76         4.41 o                         
   7   6   3          0.32          5.44         2.81 o                         
   8   6   3         41.42         39.02         4.79 o                         
   9   6   3         11.51         19.08         5.10 o                         
  10   6   3          2.93          7.75         4.85 o                         
  11   6   3         13.43          6.64         3.18 o                         
  12   6   3          0.99         -1.54         3.35 o                         
  13   6   3          3.35          1.22         3.72 o                         
  14   6   3          4.86          1.76         3.88 o                         
 -14   7   3          3.90          2.37         3.27 o                         
 -13   7   3          1.38          1.29         2.94 o                         
 -12   7   3          1.09          6.43         4.65 o                         
 -11   7   3          0.84          2.43         3.44 o                         
 -10   7   3          0.63          4.61         3.34 o                         
  -9   7   3          6.28          9.06         4.76 o                         
  -8   7   3          3.76         10.86         3.92 o                         
  -7   7   3          0.96          5.89         2.09 o                         
  -6   7   3         10.71         10.81         1.72 o                         
  -5   7   3          0.00          1.96         0.89 o                         
  -4   7   3          0.56          2.46         3.23 o                         
  -3   7   3          1.77         -0.77         2.13 o                         
  -2   7   3         54.91         50.68         6.54 o                         
  -1   7   3          4.18          2.60         1.25 o                         
   0   7   3         18.18         17.74         2.89 o                         
   1   7   3         10.65         11.61         1.86 o                         
   2   7   3         27.11         31.26         3.77 o                         
   3   7   3          9.91         11.24         2.19 o                         
   4   7   3          0.06         -0.63         2.83 o                         
   5   7   3         16.20         20.09         4.04 o                         
   6   7   3          7.77          5.86         1.95 o                         
   7   7   3          3.52          2.67         1.86 o                         
   8   7   3         12.33         12.89         5.20 o                         
   9   7   3         18.42         22.87         5.25 o                         
  10   7   3          1.99         -0.81         3.26 o                         
  11   7   3          1.44          5.39         3.55 o                         
  12   7   3          0.21          3.70         3.50 o                         
 -12   8   3          3.98          4.48         3.55 o                         
 -11   8   3          1.71          1.96         3.18 o                         
 -10   8   3          3.35          4.08         3.20 o                         
  -9   8   3          1.84          5.83         2.36 o                         
  -8   8   3          6.78          7.65         2.75 o                         
  -7   8   3          2.33          4.68         2.47 o                         
  -6   8   3          0.34          1.29         0.87 o                         
  -5   8   3          0.74          0.92         1.69 o                         
  -4   8   3          0.07         -0.68         2.50 o                         
  -3   8   3         20.02         14.66         2.97 o                         
  -2   8   3         19.75         18.08         2.47 o                         
  -1   8   3          2.09          5.42         2.35 o                         
   0   8   3          9.28         10.55         3.92 o                         
   1   8   3          5.73          8.42         3.26 o                         
   2   8   3          1.33          0.80         1.63 o                         
   3   8   3          0.02         -0.04         2.81 o                         
   4   8   3          0.74         -1.04         2.83 o                         
   5   8   3          0.71          1.58         3.23 o                         
   6   8   3          0.04         -0.81         2.80 o                         
   7   8   3          1.47          4.07         1.71 o                         
   8   8   3          2.65          4.08         3.23 o                         
   9   8   3          9.30          5.93         3.71 o                         
  -8   9   3          0.71          6.97         2.22 o                         
  -7   9   3          2.07          2.28         1.73 o                         
  -6   9   3          2.11          3.11         1.86 o                         
  -5   9   3          0.01          3.55         1.59 o                         
  -4   9   3          5.76          5.10         2.54 o                         
  -3   9   3          0.02         -0.16         2.56 o                         
  -2   9   3          4.66          0.27         1.44 o                         
  -1   9   3          0.08         -0.53         2.43 o                         
   0   9   3          4.55          5.97         2.79 o                         
   1   9   3          4.63          2.97         1.44 o                         
   2   9   3          0.89          3.47         2.20 o                         
   3   9   3          0.94         -0.36         2.86 o                         
   4   9   3          2.71         -0.41         3.10 o                         
   5   9   3          9.26         11.51         2.83 o                         
 -21   0   4          1.34          3.74         3.75 o                         
 -20   0   4          9.06          3.41         3.81 o                         
 -19   0   4         25.48         22.84         5.30 o                         
 -18   0   4         51.31         47.93         6.01 o                         
 -17   0   4          5.73          6.37         3.88 o                         
 -16   0   4          1.62         -0.04         3.91 o                         
 -15   0   4        385.42        411.59        12.50 o                         
 -14   0   4          0.00         -3.80         3.80 o                         
 -13   0   4        128.45        157.49         8.03 o                         
 -12   0   4         70.26         66.13         5.26 o                         
 -11   0   4        179.22        186.75         8.39 o                         
 -10   0   4        137.55        147.26         6.38 o                         
  -9   0   4         44.45         28.35         3.17 o                         
  -8   0   4         45.83         61.34         3.87 o                         
  -7   0   4        123.91        105.14        13.45 o                         
  -6   0   4       1902.84       2235.96        18.41 o                         
  -5   0   4        242.72        250.83         6.30 o                         
  -4   0   4         28.41         30.82         2.66 o                         
  -3   0   4       1365.89       1398.54        12.27 o                         
  -2   0   4       2970.36       3216.71       219.02 o                         
  -1   0   4       1147.99       1038.88        10.41 o                         
   0   0   4          5.95          8.15         1.32 o                         
   1   0   4       1748.40       1708.85        14.86 o                         
   2   0   4         27.46         32.47         3.06 o                         
   3   0   4        282.58        285.46         6.85 o                         
   4   0   4          2.51          1.52         1.81 o                         
   5   0   4         53.31         55.51         3.78 o                         
   6   0   4        245.45        191.98         6.20 o                         
   7   0   4         50.58         48.03         3.90 o                         
   8   0   4          2.67          2.03         2.45 o                         
   9   0   4        201.00        217.44        27.41 o                         
  10   0   4        395.20        431.81        12.35 o                         
  11   0   4         20.39         10.43         3.55 o                         
  12   0   4        127.11        113.17         6.82 o                         
  13   0   4         63.74         76.99         7.19 o                         
  14   0   4          1.53          2.89         2.12 o                         
  15   0   4          0.22         -3.11         3.11 o                         
  16   0   4         30.98         32.87         5.23 o                         
  17   0   4          0.00          2.77         3.72 o                         
 -20   1   4          0.35          3.75         2.05 o                         
 -19   1   4          1.45          2.68         1.73 o                         
 -18   1   4         13.38          9.44         3.32 o                         
 -17   1   4          0.55         -1.81         2.38 o                         
 -16   1   4          0.44          0.98         2.51 o                         
 -15   1   4        250.56        272.94        12.07 o                         
 -14   1   4         14.21         13.89         4.04 o                         
 -13   1   4         24.38         36.11         3.26 o                         
 -12   1   4          5.78          4.02         2.29 o                         
 -11   1   4         20.03         19.19         2.53 o                         
 -10   1   4        171.55        185.85        10.73 o                         
  -9   1   4         29.78         25.01         2.12 o                         
  -8   1   4        521.67        570.01        14.41 o                         
  -7   1   4       1083.57       1089.30        23.42 o                         
  -6   1   4        163.24        140.51         5.09 o                         
  -5   1   4          9.68          8.56         1.44 o                         
  -4   1   4       1065.74       1127.59         7.95 o                         
  -3   1   4        598.37        635.73         5.62 o                         
  -2   1   4        906.81        933.29        38.02 o                         
  -1   1   4       2241.35       2259.25        96.17 o                         
   0   1   4          0.07          2.66         0.61 o                         
   1   1   4       1507.30       1477.02         9.96 o                         
   2   1   4        214.51        216.17         4.81 o                         
   3   1   4          4.82          9.74         1.13 o                         
   4   1   4          6.69          6.68         1.49 o                         
   5   1   4        154.13        147.96         4.79 o                         
   6   1   4          6.50          9.06         1.45 o                         
   7   1   4          7.48          8.01         1.46 o                         
   8   1   4        489.22        488.13         9.02 o                         
   9   1   4        180.50        175.88         6.84 o                         
  10   1   4         11.95         11.13         2.78 o                         
  11   1   4          0.24          2.36         1.21 o                         
  12   1   4         31.96         35.90         3.77 o                         
  13   1   4         31.15         28.79         3.36 o                         
  14   1   4         43.72         45.25         4.31 o                         
  15   1   4         22.60         21.74         2.66 o                         
  16   1   4          1.59          4.82         2.49 o                         
  17   1   4          0.76          0.47         2.40 o                         
 -20   2   4          2.65         -0.70         2.33 o                         
 -19   2   4          0.68          2.39         2.35 o                         
 -18   2   4         32.90         28.64        10.38 o                         
 -17   2   4          9.06         13.89         3.24 o                         
 -16   2   4          0.58         -1.21         2.53 o                         
 -15   2   4         39.76         36.22         3.56 o                         
 -14   2   4          1.60          2.15         1.57 o                         
 -13   2   4         73.16         65.45         4.01 o                         
 -12   2   4          4.89          5.66         1.85 o                         
 -11   2   4          8.03          8.99         1.64 o                         
 -10   2   4          0.82         -0.13         1.70 o                         
  -9   2   4        144.98        166.12         4.78 o                         
  -8   2   4         64.57         66.77         5.67 o                         
  -7   2   4        682.85        794.35        10.21 o                         
  -6   2   4          8.10          9.52         1.60 o                         
  -5   2   4        508.71        510.21         5.78 o                         
  -4   2   4          7.11          6.72         0.96 o                         
  -3   2   4        194.12        190.28         5.25 o                         
  -2   2   4        528.05        475.34        24.95 o                         
  -1   2   4       1028.49       1010.49        35.13 o                         
   0   2   4        163.80        135.48         2.48 o                         
   1   2   4        462.29        480.43         6.76 o                         
   2   2   4        159.97        169.05         4.26 o                         
   3   2   4          8.54          6.45         1.15 o                         
   4   2   4          6.92          3.93         0.86 o                         
   5   2   4         75.17         79.47         6.50 o                         
   6   2   4        351.80        348.69         6.75 o                         
   7   2   4        123.97        126.72         5.48 o                         
   8   2   4        169.64        173.85        11.39 o                         
   9   2   4        196.82        194.32        20.61 o                         
  10   2   4         31.82         36.56         6.29 o                         
  11   2   4         36.02         32.91         4.93 o                         
  12   2   4         22.34         27.65         3.38 o                         
  13   2   4         37.83         34.52         3.86 o                         
  14   2   4         56.74         78.97         5.23 o                         
  15   2   4          2.71          2.20         3.09 o                         
  16   2   4          0.91          1.10         2.27 o                         
  17   2   4          1.08          6.45         2.46 o                         
 -20   3   4          0.44          1.88         2.51 o                         
 -19   3   4          6.01          2.44         2.68 o                         
 -18   3   4          1.24          0.16         1.87 o                         
 -17   3   4          9.34          8.89         3.09 o                         
 -16   3   4         14.02         11.94         2.61 o                         
 -15   3   4          4.59          4.28         2.59 o                         
 -14   3   4         12.75         28.58         9.40 o                         
 -13   3   4         63.90         66.52         6.14 o                         
 -12   3   4          0.03          2.06         2.89 o                         
 -11   3   4          0.18          2.70         2.54 o                         
 -10   3   4         19.88         12.39         2.51 o                         
  -9   3   4          5.09          6.73         2.01 o                         
  -8   3   4          0.00          0.19         1.23 o                         
  -7   3   4          9.07         11.21         1.45 o                         
  -6   3   4          1.69          0.75         0.95 o                         
  -5   3   4       1250.04       1344.69        14.12 o                         
  -4   3   4          0.38          0.58         1.72 o                         
  -3   3   4        144.84        147.97         5.51 o                         
  -2   3   4        513.85        492.69        44.69 o                         
  -1   3   4         73.88         84.85         7.78 o                         
   0   3   4        385.26        396.87         9.99 o                         
   1   3   4         46.08         51.08         4.79 o                         
   2   3   4         52.67         56.88         1.89 o                         
   3   3   4        233.13        232.22        18.23 o                         
   4   3   4         94.24         90.22         6.67 o                         
   5   3   4        241.86        275.32        14.82 o                         
   6   3   4          0.49          2.35         0.98 o                         
   7   3   4         51.25         48.24         3.08 o                         
   8   3   4        270.79        304.35        21.10 o                         
   9   3   4          8.34          8.38         2.46 o                         
  10   3   4          5.62          7.29         4.24 o                         
  11   3   4         12.88         22.29         2.97 o                         
  12   3   4         25.11         19.02         3.22 o                         
  13   3   4         38.47         40.53         5.50 o                         
  14   3   4         29.76         26.33         3.64 o                         
  15   3   4          2.61         -1.24         1.99 o                         
  16   3   4          0.01          2.49         3.97 o                         
 -19   4   4          0.50          3.45         2.76 o                         
 -18   4   4          0.40          5.35         2.73 o                         
 -17   4   4          7.60          4.89         2.21 o                         
 -16   4   4          0.13          2.43         2.55 o                         
 -15   4   4          1.81         -1.75         3.19 o                         
 -14   4   4          0.25          0.73         2.04 o                         
 -13   4   4          2.30          6.15         3.36 o                         
 -12   4   4         18.74         16.19         3.85 o                         
 -11   4   4          0.01          0.64         1.70 o                         
 -10   4   4         21.54         23.01         2.54 o                         
  -9   4   4          0.92          0.15         1.29 o                         
  -8   4   4          0.16         -0.19         2.67 o                         
  -7   4   4         14.86         14.76         2.35 o                         
  -6   4   4         87.41         87.71         4.14 o                         
  -5   4   4          0.29         -2.03         2.46 o                         
  -4   4   4         19.20         18.96         1.62 o                         
  -3   4   4         13.26         14.31         2.33 o                         
  -2   4   4          7.93          7.83         1.17 o                         
  -1   4   4        195.77        201.87        21.28 o                         
   0   4   4         31.62         27.08         3.77 o                         
   1   4   4        118.03        135.05        14.60 o                         
   2   4   4         74.95         84.48         9.45 o                         
   3   4   4          0.85          0.57         1.54 o                         
   4   4   4          0.09          1.10         0.49 o                         
   5   4   4         14.22         26.10         2.12 o                         
   6   4   4         64.48         62.16         4.47 o                         
   7   4   4          0.20          3.09         1.63 o                         
   8   4   4        142.70        144.79         6.17 o                         
   9   4   4         11.45         12.68         2.32 o                         
  10   4   4          3.38          6.12         2.49 o                         
  11   4   4          0.17         -0.57         2.06 o                         
  12   4   4         19.55         20.93         8.29 o                         
  13   4   4          0.59          4.62         3.85 o                         
  14   4   4          0.04          0.14         1.98 o                         
  15   4   4         26.68         26.53         3.60 o                         
  16   4   4          0.23          7.45         3.95 o                         
 -18   5   4          2.38          7.68         3.12 o                         
 -17   5   4          0.47         -0.25         2.30 o                         
 -16   5   4          8.84         13.21         3.57 o                         
 -15   5   4          4.33          5.13         1.76 o                         
 -14   5   4          0.13         -1.00         2.01 o                         
 -13   5   4          0.00          0.24         2.07 o                         
 -12   5   4          9.73          6.89         5.66 o                         
 -11   5   4          0.06          6.09         2.57 o                         
 -10   5   4          5.09          4.34         1.67 o                         
  -9   5   4         50.96         52.40         3.16 o                         
  -8   5   4        114.15        118.40         4.78 o                         
  -7   5   4          0.06          3.82         2.86 o                         
  -6   5   4         31.35         36.19         4.38 o                         
  -5   5   4         11.45          9.65         2.18 o                         
  -4   5   4        174.30        185.99         5.68 o                         
  -3   5   4         11.60          3.89         2.75 o                         
  -2   5   4          2.59          2.59         1.56 o                         
  -1   5   4        358.86        363.22        16.13 o                         
   0   5   4          0.00          3.28         1.09 o                         
   1   5   4          2.33          3.37         1.32 o                         
   2   5   4          2.09          6.62         2.76 o                         
   3   5   4          8.47          4.41         2.33 o                         
   4   5   4          0.16          2.49         1.49 o                         
   5   5   4         19.62         29.90         3.94 o                         
   6   5   4          1.20          1.12         1.72 o                         
   7   5   4         92.84         95.68        15.17 o                         
   8   5   4         76.64         94.92        12.08 o                         
   9   5   4          8.61          4.16         2.94 o                         
  10   5   4         26.01         20.20         4.55 o                         
  11   5   4          0.12          3.47         3.74 o                         
  12   5   4          0.03          1.73         3.30 o                         
  13   5   4          9.23          6.34         3.55 o                         
  14   5   4          0.16          5.80         3.72 o                         
 -16   6   4         25.66         26.16         5.90 o                         
 -15   6   4          6.89          8.00         4.22 o                         
 -14   6   4          0.08          0.88         3.37 o                         
 -13   6   4         14.44          9.95         5.02 o                         
 -12   6   4          4.32          5.29         2.10 o                         
 -11   6   4          0.05          4.21         3.03 o                         
 -10   6   4          1.85          0.90         2.79 o                         
  -9   6   4         55.79         54.77         5.81 o                         
  -8   6   4         63.75         83.20         6.25 o                         
  -7   6   4         78.18         86.98         6.70 o                         
  -6   6   4         12.37         13.00         1.93 o                         
  -5   6   4         46.39         51.16        14.66 o                         
  -4   6   4        156.03        162.75        10.97 o                         
  -3   6   4         31.10         30.51         4.02 o                         
  -2   6   4         48.96         57.06         6.55 o                         
  -1   6   4         69.66         73.76         9.74 o                         
   0   6   4         61.20         57.42        18.68 o                         
   1   6   4          5.98          8.71         3.57 o                         
   2   6   4          5.84          6.43         2.09 o                         
   3   6   4          3.63         14.10         3.11 o                         
   4   6   4         82.07         68.60         7.58 o                         
   5   6   4         82.00        105.66        10.22 o                         
   6   6   4          0.94          1.88         1.58 o                         
   7   6   4          0.55          6.10         2.25 o                         
   8   6   4         49.91         53.01         8.94 o                         
   9   6   4         32.06         44.58         5.90 o                         
  10   6   4          1.70         -0.20         3.03 o                         
  11   6   4          3.05          8.40         3.99 o                         
  12   6   4          2.00          6.47         4.01 o                         
  13   6   4          0.39          0.80         3.74 o                         
 -14   7   4          6.59          6.78         3.47 o                         
 -13   7   4          0.01         -1.52         2.91 o                         
 -12   7   4          1.66          7.49         4.82 o                         
 -11   7   4          1.70          1.86         3.38 o                         
 -10   7   4          0.00          0.50         2.87 o                         
  -9   7   4          6.95          6.48         3.43 o                         
  -8   7   4          0.91          0.90         1.96 o                         
  -7   7   4          2.20          6.57         2.85 o                         
  -6   7   4          1.77          3.14         1.57 o                         
  -5   7   4          1.19          1.62         2.67 o                         
  -4   7   4          3.90         -1.83         2.96 o                         
  -3   7   4         29.06         28.45         4.48 o                         
  -2   7   4          6.98          8.20         1.73 o                         
  -1   7   4          1.60          2.37         2.09 o                         
   0   7   4          0.18         -1.22         2.77 o                         
   1   7   4          3.27          0.70         1.61 o                         
   2   7   4          0.04         -2.91         2.91 o                         
   3   7   4          7.60          5.02         3.20 o                         
   4   7   4          3.50          0.98         3.40 o                         
   5   7   4          8.73         12.40         4.35 o                         
   6   7   4         10.66          8.57         4.15 o                         
   7   7   4          0.00          3.41         1.45 o                         
   8   7   4          1.21         -0.70         3.33 o                         
   9   7   4          0.12          1.00         3.44 o                         
  10   7   4          0.56         -3.33         3.33 o                         
  11   7   4          4.90         -1.86         3.61 o                         
 -11   8   4          1.99         10.75         5.17 o                         
 -10   8   4          0.79          7.00         2.40 o                         
  -9   8   4          6.06          1.64         1.79 o                         
  -8   8   4          1.19          2.77         1.88 o                         
  -7   8   4          0.40          2.97         2.15 o                         
  -6   8   4          1.16          7.37         3.31 o                         
  -5   8   4          0.00          2.72         2.46 o                         
  -4   8   4         16.21         13.49         3.06 o                         
  -3   8   4          0.21         -1.39         3.04 o                         
  -2   8   4         14.50          7.95         3.33 o                         
  -1   8   4          0.22          6.87         2.66 o                         
   0   8   4          0.01          1.72         1.62 o                         
   1   8   4          0.15          0.09         2.08 o                         
   2   8   4          7.93          9.48         2.83 o                         
   3   8   4          4.56          5.54         2.30 o                         
   4   8   4          0.09          1.38         1.48 o                         
   5   8   4         28.07         29.33         4.52 o                         
   6   8   4         26.07         24.78         6.23 o                         
   7   8   4         15.37         13.31         2.27 o                         
   8   8   4          3.72          1.34         3.37 o                         
  -7   9   4          0.79          5.32         2.86 o                         
  -6   9   4         13.56         13.58         2.42 o                         
  -5   9   4          0.00          0.95         1.29 o                         
  -4   9   4          7.67          8.02         3.21 o                         
  -3   9   4          0.06          2.05         1.99 o                         
  -2   9   4          1.89         -1.19         2.74 o                         
  -1   9   4          1.29          4.82         2.13 o                         
   0   9   4          5.72          9.18         2.87 o                         
   1   9   4          3.37          4.79         1.63 o                         
   2   9   4          0.01          0.47         3.31 o                         
   3   9   4          0.69         -1.32         3.06 o                         
   4   9   4          1.44          4.78         1.78 o                         
 -20   1   5          0.02         -0.25         4.66 o                         
 -19   1   5          5.11          4.95         2.55 o                         
 -18   1   5         66.99         46.33        12.67 o                         
 -17   1   5         23.72         23.46         3.57 o                         
 -16   1   5         45.28         44.77         8.74 o                         
 -15   1   5         48.00         44.66         5.08 o                         
 -14   1   5          9.88         16.26         3.20 o                         
 -13   1   5          3.83          3.09         2.25 o                         
 -12   1   5          0.07          3.62         5.89 o                         
 -11   1   5         38.42         38.70         3.27 o                         
 -10   1   5        356.22        374.20         8.05 o                         
  -9   1   5         31.04         32.83         2.61 o                         
  -8   1   5         30.05         31.79         2.94 o                         
  -7   1   5        324.65        347.70         6.31 o                         
  -6   1   5          0.82          0.94         1.47 o                         
  -5   1   5          6.35         10.40         1.39 o                         
  -4   1   5          0.17         -0.11         1.10 o                         
  -3   1   5         42.12         38.18         1.59 o                         
  -2   1   5         84.75         91.23         4.72 o                         
  -1   1   5        181.33        207.01         5.69 o                         
   0   1   5        418.95        437.22         6.16 o                         
   1   1   5         96.98         93.81         6.56 o                         
   2   1   5        389.15        417.12        12.74 o                         
   3   1   5          4.08          4.98         2.38 o                         
   4   1   5        163.58        156.95         4.93 o                         
   5   1   5        148.45        144.42         5.29 o                         
   6   1   5         57.42         42.17         3.09 o                         
   7   1   5        134.22        129.72         6.15 o                         
   8   1   5          0.10          2.00         2.13 o                         
   9   1   5        746.57        806.33        42.18 o                         
  10   1   5        171.01        183.01         5.70 o                         
  11   1   5         68.90         81.36         7.12 o                         
  12   1   5         71.12         74.20         5.18 o                         
  13   1   5         14.18         12.22         2.71 o                         
  14   1   5          2.12          3.27         2.25 o                         
  15   1   5          1.39         -0.16         2.25 o                         
  16   1   5          2.84          6.29         2.51 o                         
 -20   2   5          1.27          1.27         2.79 o                         
 -19   2   5          0.12          0.91         2.20 o                         
 -18   2   5          0.00          2.26         3.43 o                         
 -17   2   5          7.68         11.40         2.94 o                         
 -16   2   5          0.01         -2.37         2.37 o                         
 -15   2   5          7.12          2.08         2.19 o                         
 -14   2   5          2.96         -0.87         1.97 o                         
 -13   2   5          7.25          6.38         2.29 o                         
 -12   2   5         22.11         27.03         4.70 o                         
 -11   2   5         20.95         15.14         2.94 o                         
 -10   2   5         14.21         15.27         2.74 o                         
  -9   2   5        108.81        109.53        11.41 o                         
  -8   2   5          1.80          1.35         2.81 o                         
  -7   2   5         95.90         84.57         4.25 o                         
  -6   2   5         11.19         10.26         1.50 o                         
  -5   2   5       1803.63       2010.13        19.90 o                         
  -4   2   5         48.00         42.68         4.18 o                         
  -3   2   5         41.89         33.76         3.37 o                         
  -2   2   5          1.07          1.63         0.46 o                         
  -1   2   5        249.85        234.93         6.18 o                         
   0   2   5         54.07         52.65         3.46 o                         
   1   2   5        297.38        306.70        13.30 o                         
   2   2   5         53.12         66.59         2.49 o                         
   3   2   5        238.64        261.24         8.71 o                         
   4   2   5        670.51        661.78         9.98 o                         
   5   2   5        186.20        195.05         5.44 o                         
   6   2   5         22.79         20.09         2.12 o                         
   7   2   5        235.34        238.81         6.64 o                         
   8   2   5        134.85        130.00        11.33 o                         
   9   2   5        111.88        118.74         7.56 o                         
  10   2   5         45.17         47.39         3.51 o                         
  11   2   5        114.34        102.77         6.82 o                         
  12   2   5          7.69          8.08         1.77 o                         
  13   2   5          1.11          2.25         1.75 o                         
  14   2   5         23.12         24.09         4.65 o                         
  15   2   5          5.78          6.15         2.71 o                         
  16   2   5          0.00         -0.35         5.22 o                         
 -19   3   5          4.89          7.99         3.55 o                         
 -18   3   5          4.14          5.86         2.34 o                         
 -17   3   5          0.05         -1.57         4.03 o                         
 -16   3   5          3.63          8.77         2.93 o                         
 -15   3   5          0.40          1.23         2.12 o                         
 -14   3   5          2.97          3.65         2.58 o                         
 -13   3   5         27.97         31.55         3.35 o                         
 -12   3   5         10.08         11.29         3.72 o                         
 -11   3   5         30.16         32.29         2.66 o                         
 -10   3   5         40.17         49.81         3.31 o                         
  -9   3   5          4.68          2.40         1.47 o                         
  -8   3   5          3.28          1.91         1.24 o                         
  -7   3   5          0.06          0.14         1.26 o                         
  -6   3   5         16.02         20.46         2.38 o                         
  -5   3   5        378.21        379.75         8.19 o                         
  -4   3   5         33.63         30.81         1.76 o                         
  -3   3   5        420.55        464.13        32.01 o                         
  -2   3   5         70.04         70.64         4.73 o                         
  -1   3   5         43.69         39.83         4.71 o                         
   0   3   5         29.34         18.85         3.84 o                         
   1   3   5        430.56        398.33        11.09 o                         
   2   3   5          8.81         12.64         1.10 o                         
   3   3   5         42.49         40.82         1.95 o                         
   4   3   5         34.30         41.80         2.22 o                         
   5   3   5         50.63         58.24         2.99 o                         
   6   3   5         25.94         19.80         1.98 o                         
   7   3   5          8.69          5.85         1.61 o                         
   8   3   5         13.95         17.27         1.85 o                         
   9   3   5          7.03          5.47         1.96 o                         
  10   3   5        100.21        116.73         4.97 o                         
  11   3   5          3.57          3.92         2.36 o                         
  12   3   5          0.61          0.36         2.16 o                         
  13   3   5         31.77         30.96         4.40 o                         
  14   3   5          6.90          5.78         2.77 o                         
  15   3   5          1.78          7.76         3.07 o                         
 -18   4   5          0.00          0.52         1.56 o                         
 -17   4   5          0.01          1.04         2.13 o                         
 -16   4   5          0.12         -1.05         2.00 o                         
 -15   4   5          6.57         11.55         4.19 o                         
 -14   4   5          5.94          6.02         4.02 o                         
 -13   4   5          4.58          0.10         4.07 o                         
 -12   4   5         60.24         75.71         4.65 o                         
 -11   4   5         17.93         22.73         2.67 o                         
 -10   4   5         22.97         19.31         2.97 o                         
  -9   4   5         10.89          6.13         2.01 o                         
  -8   4   5          0.95          2.71         1.67 o                         
  -7   4   5          1.03         -0.56         1.10 o                         
  -6   4   5          2.93         -1.36         2.57 o                         
  -5   4   5        261.08        262.43         8.68 o                         
  -4   4   5        600.61        651.85        49.19 o                         
  -3   4   5          4.68          4.31         1.60 o                         
  -2   4   5          4.96         14.54         3.81 o                         
  -1   4   5         25.74         19.38         3.80 o                         
   0   4   5          2.73          3.21         1.44 o                         
   1   4   5         46.02         44.48         5.74 o                         
   2   4   5          5.79          3.37         1.86 o                         
   3   4   5        214.95        225.22        23.41 o                         
   4   4   5         11.00         10.22         3.08 o                         
   5   4   5         73.75         78.58         9.81 o                         
   6   4   5        184.76        176.40        15.21 o                         
   7   4   5         16.37         13.34         1.94 o                         
   8   4   5          1.08          3.85         2.03 o                         
   9   4   5          2.04          3.07         1.89 o                         
  10   4   5          4.67          6.59         2.23 o                         
  11   4   5          2.02          2.32         2.01 o                         
  12   4   5          1.71          6.67         4.32 o                         
  13   4   5          8.57          5.26         4.86 o                         
  14   4   5          0.01          1.59         3.47 o                         
 -17   5   5          4.29          6.03         3.94 o                         
 -16   5   5         16.03         11.57         2.90 o                         
 -15   5   5          1.84         -0.56         1.80 o                         
 -14   5   5          0.61          2.98         2.14 o                         
 -13   5   5          0.39          0.97         3.05 o                         
 -12   5   5         18.15          6.85         2.00 o                         
 -11   5   5         62.21         58.53         3.67 o                         
 -10   5   5         39.65         29.51         6.79 o                         
  -9   5   5         26.07         35.18         5.20 o                         
  -8   5   5         55.46         56.53         5.53 o                         
  -7   5   5          0.03          3.31         2.97 o                         
  -6   5   5         21.92         20.55         2.55 o                         
  -5   5   5          7.82          5.97         2.76 o                         
  -4   5   5        107.33        119.97         7.58 o                         
  -3   5   5          6.64          6.81         6.01 o                         
  -2   5   5         25.53         21.29         3.17 o                         
  -1   5   5         86.22         84.34         9.87 o                         
   0   5   5        328.82        328.92        32.38 o                         
   1   5   5         59.00         59.95         9.64 o                         
   2   5   5          3.94         10.06         2.94 o                         
   3   5   5          0.09         -2.77         2.77 o                         
   4   5   5          3.79         12.64         2.22 o                         
   5   5   5        108.67        135.09        13.85 o                         
   6   5   5         29.12         41.62         4.98 o                         
   7   5   5         24.68         18.11         3.60 o                         
   8   5   5          9.73         11.44         3.81 o                         
   9   5   5          4.91         11.70         6.92 o                         
  10   5   5          1.24          3.82         3.21 o                         
  11   5   5          0.85          7.26         3.61 o                         
  12   5   5         14.40         24.71         5.74 o                         
  13   5   5          2.33          5.96         5.12 o                         
 -16   6   5          0.72         -0.61         3.75 o                         
 -15   6   5          0.10          5.30         4.04 o                         
 -14   6   5          0.19          0.07         3.14 o                         
 -13   6   5          0.02          0.67         3.03 o                         
 -12   6   5          0.00          4.86         4.46 o                         
 -11   6   5          3.13          3.43         3.06 o                         
 -10   6   5          0.01         -2.76         2.76 o                         
  -9   6   5          0.23          4.22         3.07 o                         
  -8   6   5         15.27         20.73         4.69 o                         
  -7   6   5          3.52          2.90         1.94 o                         
  -6   6   5         11.59          6.62         3.43 o                         
  -5   6   5         48.97         52.71         3.88 o                         
  -4   6   5          3.70          3.64         4.26 o                         
  -3   6   5         12.90         12.91         2.25 o                         
  -2   6   5          1.84          1.22         1.36 o                         
  -1   6   5         72.40         72.17         5.76 o                         
   0   6   5          0.05          5.30         1.55 o                         
   1   6   5          0.61         -1.39         2.70 o                         
   2   6   5          5.34          4.21         2.06 o                         
   3   6   5          3.36          7.02         2.52 o                         
   4   6   5        121.65        128.91        13.36 o                         
   5   6   5          3.19          4.18         0.97 o                         
   6   6   5          1.60         -2.96         2.96 o                         
   7   6   5         43.85         33.96         4.78 o                         
   8   6   5         11.39          6.25         2.22 o                         
   9   6   5          0.08          4.59         1.42 o                         
  10   6   5          1.01          7.05         3.55 o                         
  11   6   5          2.83          7.72         4.04 o                         
  12   6   5          0.76          3.00         3.82 o                         
 -13   7   5          1.01         -3.58         3.58 o                         
 -12   7   5         10.67         17.23         5.97 o                         
 -11   7   5          7.44          9.30         3.60 o                         
 -10   7   5          3.37          3.60         3.31 o                         
  -9   7   5          0.97          5.24         2.20 o                         
  -8   7   5          2.62          2.67         1.74 o                         
  -7   7   5         13.07         11.77         3.61 o                         
  -6   7   5          4.27         11.33         3.04 o                         
  -5   7   5          4.84          5.05         3.25 o                         
  -4   7   5          0.00          5.33         2.60 o                         
  -3   7   5          6.50          4.53         2.33 o                         
  -2   7   5          0.35          6.48         1.52 o                         
  -1   7   5          1.73          2.76         2.02 o                         
   0   7   5          7.70          5.86         2.19 o                         
   1   7   5         34.04         28.70         5.16 o                         
   2   7   5         34.80         34.44         5.49 o                         
   3   7   5         14.59         12.68         6.88 o                         
   4   7   5          7.78          7.99         2.53 o                         
   5   7   5          4.69          5.07         1.95 o                         
   6   7   5          2.15         12.05         3.13 o                         
   7   7   5          9.36          7.51         2.40 o                         
   8   7   5          4.70          8.56         2.87 o                         
   9   7   5          1.22          2.73         3.23 o                         
  10   7   5          0.33          3.64         1.93 o                         
 -10   8   5          2.10          6.47         2.60 o                         
  -9   8   5          0.60          3.35         1.64 o                         
  -8   8   5          2.14          1.94         1.59 o                         
  -7   8   5          0.41          3.18         1.96 o                         
  -6   8   5         12.19          7.14         2.89 o                         
  -5   8   5          1.46          3.87         2.06 o                         
  -4   8   5          7.89          3.47         2.09 o                         
  -3   8   5         30.09         41.08         5.35 o                         
  -2   8   5          5.12          5.25         2.26 o                         
  -1   8   5          0.20         -3.13         3.20 o                         
   0   8   5          0.08         -0.85         3.31 o                         
   1   8   5          2.89          2.53         2.45 o                         
   2   8   5          6.93          4.46         2.54 o                         
   3   8   5          0.50          1.95         2.59 o                         
   4   8   5          0.27          6.25         2.62 o                         
   5   8   5          0.94         -1.28         3.24 o                         
   6   8   5          0.01         -0.65         3.33 o                         
  -4   9   5          2.43          0.43         2.40 o                         
  -3   9   5          1.85          5.12         3.01 o                         
  -2   9   5          0.01          5.97         2.86 o                         
  -1   9   5          4.43          2.39         2.22 o                         
   0   9   5          0.13         -0.74         3.13 o                         
 -20   0   6         13.82         16.50         5.29 o                         
 -19   0   6          1.32         -0.20         3.28 o                         
 -18   0   6         38.89         36.41         6.11 o                         
 -17   0   6        104.22         97.03         8.22 o                         
 -16   0   6         24.04         20.33         5.03 o                         
 -15   0   6         82.08         84.92         7.70 o                         
 -14   0   6          6.57          6.03         3.00 o                         
 -13   0   6          1.05          1.82         2.72 o                         
 -12   0   6        233.54        232.01         8.90 o                         
 -11   0   6          2.47          7.85         3.37 o                         
 -10   0   6        830.95        861.14        14.73 o                         
  -9   0   6         52.91         66.74         4.65 o                         
  -8   0   6         69.33         52.64         4.07 o                         
  -7   0   6        393.45        413.54        10.93 o                         
  -6   0   6         70.96         81.75         4.90 o                         
  -5   0   6        762.12        804.93        14.83 o                         
  -4   0   6       1338.07       1541.15        90.41 o                         
  -3   0   6         36.92         41.38         2.56 o                         
  -2   0   6          3.44          8.09         1.29 o                         
  -1   0   6        185.65        174.78        16.55 o                         
   0   0   6         49.92         50.95         7.45 o                         
   1   0   6        516.91        500.88        13.96 o                         
   2   0   6         23.20         29.31         4.45 o                         
   3   0   6        158.73        163.16        17.47 o                         
   4   0   6        485.85        491.43        13.96 o                         
   5   0   6        240.05        217.47         7.95 o                         
   6   0   6       1258.16       1324.51       256.93 o                         
   7   0   6        265.43        266.04         8.70 o                         
   8   0   6          3.68          3.98         3.97 o                         
   9   0   6         35.05         37.09         4.22 o                         
  10   0   6        117.16        118.09         6.71 o                         
  11   0   6         28.24         27.25         4.72 o                         
  12   0   6          0.10          2.42         3.18 o                         
  13   0   6          0.84          1.61         3.13 o                         
  14   0   6          0.04          0.31         3.01 o                         
  15   0   6          1.31          0.45         1.59 o                         
 -20   1   6          0.01          0.53         2.44 o                         
 -19   1   6          4.58          2.99         2.60 o                         
 -18   1   6          0.00          1.29         2.34 o                         
 -17   1   6          9.88          4.47         4.78 o                         
 -16   1   6          2.05         -0.01         2.64 o                         
 -15   1   6          1.15          2.24         2.19 o                         
 -14   1   6         14.27         16.86         3.03 o                         
 -13   1   6         86.55         89.91         4.51 o                         
 -12   1   6         26.35         26.07         2.72 o                         
 -11   1   6         23.92         29.03         6.70 o                         
 -10   1   6         57.16         58.85         3.30 o                         
  -9   1   6         53.64         49.10         3.17 o                         
  -8   1   6         20.92         26.57         2.51 o                         
  -7   1   6         17.33         15.68         1.77 o                         
  -6   1   6        143.34        137.35         5.13 o                         
  -5   1   6        599.65        683.07         9.30 o                         
  -4   1   6         24.42         19.33         1.23 o                         
  -3   1   6         42.06         54.89         3.70 o                         
  -2   1   6        141.73        153.27         4.24 o                         
  -1   1   6        246.67        250.01        10.80 o                         
   0   1   6        333.44        359.92         5.93 o                         
   1   1   6        190.00        179.24         6.18 o                         
   2   1   6          3.56          4.00         1.51 o                         
   3   1   6        360.51        345.96         9.23 o                         
   4   1   6          6.17          5.59         1.04 o                         
   5   1   6         19.82         17.03         2.21 o                         
   6   1   6         76.86         77.96         3.90 o                         
   7   1   6        276.32        268.42        12.03 o                         
   8   1   6        128.67        134.81         6.36 o                         
   9   1   6          4.63          3.40         1.85 o                         
  10   1   6         20.60         26.52         3.31 o                         
  11   1   6        124.98        137.62         5.63 o                         
  12   1   6          1.86          2.88         1.91 o                         
  13   1   6         13.20         16.38         3.26 o                         
  14   1   6          2.20         -1.53         2.06 o                         
  15   1   6          6.38          8.14         2.56 o                         
 -19   2   6          0.22         -0.82         2.16 o                         
 -18   2   6          2.94          4.82         2.81 o                         
 -17   2   6          0.21          0.50         2.12 o                         
 -16   2   6         13.05         17.95         4.01 o                         
 -15   2   6          2.45          4.75         1.28 o                         
 -14   2   6          0.67          0.84         2.01 o                         
 -13   2   6          1.73          3.10         1.92 o                         
 -12   2   6         22.65         25.46         3.61 o                         
 -11   2   6          0.07         -1.56         1.56 o                         
 -10   2   6         41.78         37.44         4.65 o                         
  -9   2   6         11.26         13.98         2.47 o                         
  -8   2   6          1.96          1.43         1.55 o                         
  -7   2   6        380.70        428.55        16.30 o                         
  -6   2   6       1356.79       1471.34        28.13 o                         
  -5   2   6         19.99         20.13         1.85 o                         
  -4   2   6         20.44         19.81         1.78 o                         
  -3   2   6        327.54        324.00        13.28 o                         
  -2   2   6          2.75          4.29         0.96 o                         
  -1   2   6        202.69        226.26         5.71 o                         
   0   2   6        445.58        408.03        15.87 o                         
   1   2   6          2.20          2.80         0.84 o                         
   2   2   6         17.95         12.46         2.41 o                         
   3   2   6        164.31        156.30         5.10 o                         
   4   2   6        194.11        191.67         5.38 o                         
   5   2   6         18.03         16.97         1.75 o                         
   6   2   6         70.23         76.71         3.94 o                         
   7   2   6          5.80         11.73         2.24 o                         
   8   2   6          0.92          0.94         1.91 o                         
   9   2   6        138.16        141.62        11.60 o                         
  10   2   6         88.27         85.38         4.47 o                         
  11   2   6         35.37         25.19         3.09 o                         
  12   2   6         63.26         72.83         5.52 o                         
  13   2   6          0.96          2.63         1.53 o                         
  14   2   6          2.81          2.78         2.55 o                         
  15   2   6         10.51         12.63         3.55 o                         
 -19   3   6          0.78          3.39         1.86 o                         
 -18   3   6          0.33         -1.40         2.18 o                         
 -17   3   6          0.94          2.05         2.15 o                         
 -16   3   6          3.28          2.89         2.12 o                         
 -15   3   6          0.09          3.08         2.26 o                         
 -14   3   6         16.56         24.49         9.89 o                         
 -13   3   6          1.83          1.88         3.21 o                         
 -12   3   6         26.72         21.48         3.10 o                         
 -11   3   6        221.04        261.08         6.38 o                         
 -10   3   6         82.83         70.95        11.98 o                         
  -9   3   6         10.04          4.26         1.80 o                         
  -8   3   6        453.52        526.66         7.21 o                         
  -7   3   6         14.29          8.22         2.04 o                         
  -6   3   6         71.29         71.80         3.02 o                         
  -5   3   6          0.71          1.71         1.16 o                         
  -4   3   6          1.54         -0.33         2.09 o                         
  -3   3   6         11.85         20.57         3.20 o                         
  -2   3   6         11.78         14.88         3.97 o                         
  -1   3   6        178.29        180.31        16.18 o                         
   0   3   6         86.57         90.82         9.40 o                         
   1   3   6          5.07          4.83         2.02 o                         
   2   3   6          5.67          9.23         3.20 o                         
   3   3   6        151.17        147.76        15.41 o                         
   4   3   6        120.43        116.53         3.94 o                         
   5   3   6        225.29        231.19        15.89 o                         
   6   3   6          5.47          2.35         2.03 o                         
   7   3   6          0.32          2.78         1.23 o                         
   8   3   6          8.86         19.86         2.68 o                         
   9   3   6         10.48         15.54         2.64 o                         
  10   3   6          7.30          6.81         5.02 o                         
  11   3   6          2.41          1.69         2.13 o                         
  12   3   6          0.57          2.07         2.04 o                         
  13   3   6          1.94          4.24         2.83 o                         
  14   3   6          3.45          3.92         3.94 o                         
 -18   4   6          0.09          5.16         3.68 o                         
 -17   4   6          0.73          0.73         2.18 o                         
 -16   4   6          0.00          1.26         3.22 o                         
 -15   4   6         10.29          8.80         2.24 o                         
 -14   4   6         14.03         13.50         4.18 o                         
 -13   4   6         50.87         42.19         3.46 o                         
 -12   4   6          1.51          4.41         2.84 o                         
 -11   4   6         15.73         12.06         2.34 o                         
 -10   4   6          2.53          2.67         1.38 o                         
  -9   4   6          1.46          0.47         1.13 o                         
  -8   4   6         20.32         17.46         4.12 o                         
  -7   4   6         36.16         27.63         4.44 o                         
  -6   4   6         23.43         22.28         3.16 o                         
  -5   4   6         39.25         46.33         7.50 o                         
  -4   4   6        919.86        911.79        72.94 o                         
  -3   4   6        249.76        277.09         9.28 o                         
  -2   4   6         83.62         93.37         9.64 o                         
  -1   4   6          0.06          2.17         1.55 o                         
   0   4   6        100.09         86.83         8.40 o                         
   1   4   6         33.46         41.99         3.88 o                         
   2   4   6         10.01          6.70         2.23 o                         
   3   4   6         25.63         27.38         3.57 o                         
   4   4   6         10.06          8.53         4.39 o                         
   5   4   6         37.25         43.88         5.71 o                         
   6   4   6         65.56         49.65         6.13 o                         
   7   4   6          6.85          9.68         1.79 o                         
   8   4   6          6.86         12.40         4.15 o                         
   9   4   6         18.58         19.18         4.42 o                         
  10   4   6          0.04          2.94         3.70 o                         
  11   4   6          1.87          4.12         3.62 o                         
  12   4   6         31.84         26.34         4.78 o                         
  13   4   6          0.10          2.72         3.64 o                         
 -17   5   6          0.79          5.66         3.80 o                         
 -16   5   6          0.40         -0.43         3.37 o                         
 -15   5   6          0.13          3.17         3.61 o                         
 -14   5   6          5.06          2.19         3.75 o                         
 -13   5   6          1.15          4.98         5.50 o                         
 -12   5   6          0.88          2.93         4.04 o                         
 -11   5   6          5.20          5.23         3.90 o                         
 -10   5   6         13.86         10.73         3.23 o                         
  -9   5   6         16.34         15.78         4.11 o                         
  -8   5   6         26.23         30.76         5.09 o                         
  -7   5   6          0.02          0.66         1.94 o                         
  -6   5   6         59.41         73.60         8.17 o                         
  -5   5   6          2.51         11.49         2.67 o                         
  -4   5   6        200.01        228.96        26.22 o                         
  -3   5   6         22.67         20.17         3.00 o                         
  -2   5   6         37.37         43.00         5.59 o                         
  -1   5   6          8.47         15.84         2.76 o                         
   0   5   6         65.24         63.66         8.03 o                         
   1   5   6        219.58        239.63        25.83 o                         
   2   5   6         65.21         75.21         6.30 o                         
   3   5   6          2.70          3.50         2.17 o                         
   4   5   6          6.92          6.91         2.83 o                         
   5   5   6         43.52         43.48         5.22 o                         
   6   5   6          1.00          5.12         2.25 o                         
   7   5   6         64.15         45.65         6.44 o                         
   8   5   6          2.72          6.82         3.33 o                         
   9   5   6          2.56          3.28         2.03 o                         
  10   5   6          0.08         -0.75         3.34 o                         
  11   5   6          0.00          1.41         2.81 o                         
  12   5   6          4.07          9.44         3.97 o                         
 -15   6   6          3.67          7.68         5.33 o                         
 -14   6   6          1.27         -0.92         3.13 o                         
 -13   6   6          0.16          2.32         3.57 o                         
 -12   6   6          1.02         -1.12         3.40 o                         
 -11   6   6          5.98          4.66         3.58 o                         
 -10   6   6          5.52          6.25         4.04 o                         
  -9   6   6          4.17          7.50         3.09 o                         
  -8   6   6         11.67         14.10         2.51 o                         
  -7   6   6          0.01          1.65         2.27 o                         
  -6   6   6          0.13          0.66         1.61 o                         
  -5   6   6          1.24          3.86         2.06 o                         
  -4   6   6          5.47          4.41         2.35 o                         
  -3   6   6          5.38          5.49         1.82 o                         
  -2   6   6         14.90         23.31         4.44 o                         
  -1   6   6          5.82          3.07         2.42 o                         
   0   6   6         26.27         33.22         7.01 o                         
   1   6   6          0.00          2.23         1.96 o                         
   2   6   6        112.85        117.18        12.57 o                         
   3   6   6        205.69        219.09        20.60 o                         
   4   6   6         23.24         24.45         4.59 o                         
   5   6   6         15.12         23.92         3.54 o                         
   6   6   6          2.07          2.66         2.22 o                         
   7   6   6          5.85         -0.33         3.11 o                         
   8   6   6          1.09          1.21         1.79 o                         
   9   6   6          1.78          4.62         2.30 o                         
  10   6   6          0.55          1.46         3.72 o                         
 -13   7   6          0.24          0.24         3.60 o                         
 -12   7   6          0.15          2.67         4.01 o                         
 -11   7   6          6.07          5.22         4.97 o                         
 -10   7   6          4.13          5.15         3.46 o                         
  -9   7   6         23.91         18.18         3.32 o                         
  -8   7   6          1.02          1.65         1.31 o                         
  -7   7   6         16.47         18.43         2.72 o                         
  -6   7   6         26.10         28.08         3.58 o                         
  -5   7   6          0.54          1.83         1.62 o                         
  -4   7   6         12.59         19.19         3.13 o                         
  -3   7   6          0.12          1.08         1.11 o                         
  -2   7   6         55.97         57.57         6.85 o                         
  -1   7   6         41.98         48.26         8.57 o                         
   0   7   6          4.24          7.14         2.76 o                         
   1   7   6          2.31          3.50         2.25 o                         
   2   7   6          0.88          1.90         1.75 o                         
   3   7   6         19.17         21.05         2.79 o                         
   4   7   6         11.10          6.25         2.08 o                         
   5   7   6         11.21         12.11         3.03 o                         
   6   7   6          2.68         -0.57         3.37 o                         
   7   7   6          2.55          7.55         4.18 o                         
   8   7   6          7.08          7.45         3.51 o                         
  -9   8   6          0.02          3.30         2.14 o                         
  -8   8   6          0.77          4.36         3.30 o                         
  -7   8   6          0.17         -3.58         3.58 o                         
  -6   8   6          2.40          5.96         2.52 o                         
  -5   8   6          0.86          4.42         2.79 o                         
  -4   8   6          0.00          3.50         2.37 o                         
  -3   8   6          8.84         10.21         2.64 o                         
  -2   8   6          2.15         10.51         3.10 o                         
  -1   8   6          0.31          1.41         2.03 o                         
   0   8   6          5.25          1.59         1.76 o                         
   1   8   6          5.91          5.84         3.51 o                         
   2   8   6          4.86          6.88         2.27 o                         
   3   8   6          0.17          0.61         2.02 o                         
   4   8   6          9.50          5.70         2.30 o                         
 -19   1   7          2.34          2.06         3.20 o                         
 -18   1   7         12.01          6.59         3.53 o                         
 -17   1   7         23.95         22.59         3.13 o                         
 -16   1   7         39.14         41.77         5.07 o                         
 -15   1   7          5.86          4.95         3.46 o                         
 -14   1   7          1.79          3.26         2.27 o                         
 -13   1   7          0.23          0.87         1.85 o                         
 -12   1   7          2.09          3.63         1.73 o                         
 -11   1   7         75.14         75.04         4.88 o                         
 -10   1   7        376.24        414.24        10.11 o                         
  -9   1   7        105.52        106.78         4.11 o                         
  -8   1   7         65.80         82.76         6.82 o                         
  -7   1   7          1.08          0.10         1.31 o                         
  -6   1   7          3.35          1.92         1.90 o                         
  -5   1   7         17.06         13.66         1.29 o                         
  -4   1   7          1.87          1.98         0.70 o                         
  -3   1   7         18.42         17.26         2.09 o                         
  -2   1   7        101.79        100.43        10.78 o                         
  -1   1   7         64.80         61.66         6.48 o                         
   0   1   7        195.16        217.36        14.60 o                         
   1   1   7         13.04         14.30         2.42 o                         
   2   1   7         14.55         16.73         1.50 o                         
   3   1   7         37.29         36.81         2.92 o                         
   4   1   7         17.92         17.78         3.03 o                         
   5   1   7         88.82         79.32         6.90 o                         
   6   1   7         73.17         71.92        11.62 o                         
   7   1   7         85.92         81.33         4.90 o                         
   8   1   7         48.13         42.81         3.83 o                         
   9   1   7         15.16         18.16         5.53 o                         
  10   1   7          0.37          1.54         2.00 o                         
  11   1   7          0.82          4.99         2.35 o                         
  12   1   7         15.56         23.96         4.12 o                         
  13   1   7          5.60          4.74         5.10 o                         
  14   1   7          0.01          1.91         2.99 o                         
 -19   2   7          3.23          2.67         3.11 o                         
 -18   2   7          2.14          4.20         2.86 o                         
 -17   2   7          1.90          3.56         2.12 o                         
 -16   2   7          5.22          2.78         2.58 o                         
 -15   2   7         14.52         10.27         2.90 o                         
 -14   2   7         45.88         42.39         4.22 o                         
 -13   2   7         21.41         17.27         3.45 o                         
 -12   2   7          4.95          3.86         2.42 o                         
 -11   2   7          0.12          3.07         2.27 o                         
 -10   2   7         19.67         19.16         2.60 o                         
  -9   2   7          4.53          0.26         1.38 o                         
  -8   2   7          4.97          3.48         2.68 o                         
  -7   2   7          5.01         10.60         2.19 o                         
  -6   2   7         30.72         35.51         2.33 o                         
  -5   2   7         25.30         19.61         1.37 o                         
  -4   2   7          0.15         -0.20         1.28 o                         
  -3   2   7         34.56         28.84         2.72 o                         
  -2   2   7        100.66         97.12         8.45 o                         
  -1   2   7          0.01          0.65         0.53 o                         
   0   2   7          1.80          5.67         1.12 o                         
   1   2   7        114.55        128.87         7.53 o                         
   2   2   7          0.34         -0.61         1.06 o                         
   3   2   7         15.96         15.57         1.86 o                         
   4   2   7        138.67        133.81        13.43 o                         
   5   2   7         75.72         62.45         6.09 o                         
   6   2   7          1.99          1.80         1.50 o                         
   7   2   7          1.77          3.89         1.16 o                         
   8   2   7          7.84          7.95         1.73 o                         
   9   2   7          1.15          2.50         2.06 o                         
  10   2   7         18.60         32.64         3.48 o                         
  11   2   7          0.33          3.75         2.56 o                         
  12   2   7         12.18          7.80         3.16 o                         
  13   2   7         25.74         29.90         5.96 o                         
 -18   3   7          0.55          1.65         4.14 o                         
 -17   3   7          6.17          5.60         2.60 o                         
 -16   3   7          2.11         -0.03         2.32 o                         
 -15   3   7          2.68          1.77         2.02 o                         
 -14   3   7          9.94          9.99         2.87 o                         
 -13   3   7          0.96          4.23         2.16 o                         
 -12   3   7         21.62         25.46         2.81 o                         
 -11   3   7          0.95          0.27         1.41 o                         
 -10   3   7         10.36         11.51         2.01 o                         
  -9   3   7          7.01          4.94         2.93 o                         
  -8   3   7          5.12          4.89         2.95 o                         
  -7   3   7        612.49        708.92        15.08 o                         
  -6   3   7          0.18          3.53         2.08 o                         
  -5   3   7        173.05        211.27        21.54 o                         
  -4   3   7         42.46         59.24        11.13 o                         
  -3   3   7         43.24         40.37         5.00 o                         
  -2   3   7         13.66         16.50         2.54 o                         
  -1   3   7         36.68         28.86         3.67 o                         
   0   3   7        370.81        426.05        43.68 o                         
   1   3   7         15.90          9.01         3.26 o                         
   2   3   7          0.00          0.70         3.00 o                         
   3   3   7         15.06         17.14         2.56 o                         
   4   3   7          7.32          3.81         1.66 o                         
   5   3   7          1.34          0.41         1.56 o                         
   6   3   7          6.47          5.57         3.50 o                         
   7   3   7          1.39          2.16         1.36 o                         
   8   3   7         50.84         55.61         7.02 o                         
   9   3   7          0.92          6.71         3.57 o                         
  10   3   7          0.38          6.60         3.53 o                         
  11   3   7         28.87         28.89         5.43 o                         
  12   3   7          2.69          1.49         3.64 o                         
  13   3   7          0.21         -0.97         3.53 o                         
 -17   4   7          0.77          3.08         3.23 o                         
 -16   4   7          0.02          1.86         3.58 o                         
 -15   4   7          3.99          1.78         3.40 o                         
 -14   4   7         33.81         27.61         5.15 o                         
 -13   4   7          2.45          3.75         3.40 o                         
 -12   4   7          6.87          7.09         4.89 o                         
 -11   4   7         23.88         31.81         5.52 o                         
 -10   4   7         10.24          3.28         3.23 o                         
  -9   4   7         20.94         23.09         5.12 o                         
  -8   4   7         53.53         48.82         5.89 o                         
  -7   4   7          0.01          1.27         1.96 o                         
  -6   4   7        393.62        426.83        41.61 o                         
  -5   4   7         26.99         26.30         2.99 o                         
  -4   4   7        165.73        191.97        23.38 o                         
  -3   4   7          3.53          5.37         2.40 o                         
  -2   4   7          1.10          6.65         2.52 o                         
  -1   4   7        187.92        208.82        20.29 o                         
   0   4   7          5.10          6.08         2.64 o                         
   1   4   7          0.00          0.74         2.00 o                         
   2   4   7          8.41         11.22         2.56 o                         
   3   4   7          0.70          4.78         2.89 o                         
   4   4   7         10.42         11.03         3.45 o                         
   5   4   7          1.18         -1.12         1.78 o                         
   6   4   7          3.63         -1.88         3.40 o                         
   7   4   7          6.46          8.53         3.18 o                         
   8   4   7          2.18          0.47         3.44 o                         
   9   4   7          3.38          1.61         3.60 o                         
  10   4   7         19.78         16.05         4.92 o                         
  11   4   7          0.30          9.14         5.09 o                         
  12   4   7          0.31          9.42         4.19 o                         
 -16   5   7          0.08         12.55         5.29 o                         
 -15   5   7          3.80          5.03         4.79 o                         
 -14   5   7          0.83          2.35         3.43 o                         
 -13   5   7          1.73          0.78         3.21 o                         
 -12   5   7          0.10          4.82         3.30 o                         
 -11   5   7          3.74          4.38         3.30 o                         
 -10   5   7          5.43          3.85         3.37 o                         
  -9   5   7          1.31         -0.50         3.10 o                         
  -8   5   7          4.79          8.07         2.29 o                         
  -7   5   7         24.71         18.83         2.56 o                         
  -6   5   7         27.57         33.89         4.38 o                         
  -5   5   7         25.48         32.28         3.24 o                         
  -4   5   7          8.29          4.83         2.54 o                         
  -3   5   7          9.87          6.72         3.08 o                         
  -2   5   7        178.48        199.44        12.67 o                         
  -1   5   7        217.12        208.64        26.85 o                         
   0   5   7         40.04         43.54         5.29 o                         
   1   5   7          7.10         14.20         3.26 o                         
   2   5   7         21.32         18.12         3.88 o                         
   3   5   7         61.63         61.71        10.25 o                         
   4   5   7          0.24         -2.83         3.61 o                         
   5   5   7          2.28         -2.91         3.33 o                         
   6   5   7          0.49          5.16         2.57 o                         
   7   5   7          0.09          5.33         3.64 o                         
   9   5   7          0.09         -0.55         2.10 o                         
  10   5   7          1.41          3.87         2.45 o                         
 -14   6   7          0.66          0.84         3.51 o                         
 -13   6   7          1.54          1.35         3.57 o                         
 -12   6   7          0.24          7.68         3.71 o                         
 -11   6   7          1.02          4.71         3.30 o                         
 -10   6   7         27.98         26.12         3.04 o                         
  -9   6   7         22.53         32.65         3.92 o                         
  -8   6   7          1.14          2.78         1.63 o                         
  -7   6   7          0.01          2.59         2.08 o                         
  -6   6   7         14.74         12.26         2.53 o                         
  -5   6   7         11.95          7.65         2.84 o                         
  -4   6   7          0.30          3.51         1.78 o                         
  -3   6   7          0.02          5.16         2.17 o                         
  -2   6   7          2.59          3.84         3.08 o                         
  -1   6   7         21.93         24.28         4.85 o                         
   0   6   7          0.28         -0.75         3.06 o                         
   1   6   7          7.52          9.58         2.87 o                         
   2   6   7         63.57         66.12         9.44 o                         
   3   6   7         11.02          7.89         2.93 o                         
   4   6   7          0.07          5.53         2.06 o                         
   5   6   7         16.74         18.57         4.01 o                         
   6   6   7          1.10          4.11         2.17 o                         
   7   6   7          2.74          6.58         3.47 o                         
   8   6   7          0.00          4.83         2.22 o                         
 -11   7   7          0.00         -0.99         2.46 o                         
 -10   7   7          1.95          6.09         1.89 o                         
  -9   7   7          0.03          0.75         3.72 o                         
  -8   7   7          5.23          5.49         1.86 o                         
  -7   7   7          4.31          3.85         1.63 o                         
  -6   7   7          2.45          5.74         2.13 o                         
  -5   7   7          1.97          6.20         2.49 o                         
  -4   7   7          7.03          3.88         1.65 o                         
  -3   7   7          0.93          7.16         1.69 o                         
  -2   7   7          4.96          8.77         2.96 o                         
  -1   7   7         10.52          8.57         2.23 o                         
   0   7   7         42.46         43.51         8.24 o                         
   1   7   7         36.22         36.08         5.23 o                         
   2   7   7          0.82          3.30         1.93 o                         
   3   7   7          1.14          0.17         2.46 o                         
   4   7   7          3.47         -0.37         2.37 o                         
   5   7   7          2.50          1.15         2.23 o                         
   6   7   7          4.76          5.39         1.73 o                         
  -6   8   7          1.27          2.17         1.55 o                         
  -5   8   7          1.88          3.82         1.89 o                         
  -4   8   7         14.36          8.03         1.90 o                         
  -3   8   7          0.93          2.37         1.72 o                         
  -2   8   7          2.30         -0.21         3.38 o                         
  -1   8   7          5.73          4.98         2.35 o                         
   0   8   7          1.33          6.01         2.53 o                         
 -18   0   8          8.34         10.73         3.72 o                         
 -17   0   8         40.85         35.42         5.64 o                         
 -16   0   8         50.90         42.86         5.90 o                         
 -15   0   8          7.36         10.66         4.41 o                         
 -14   0   8        159.89        163.85        80.27 o                         
 -13   0   8        215.35        231.04        10.04 o                         
 -12   0   8          0.04          1.71         2.63 o                         
 -11   0   8         85.02         90.91         6.41 o                         
 -10   0   8         51.04         69.84         5.12 o                         
  -9   0   8         56.94         76.64         6.00 o                         
  -8   0   8         91.97         95.54         5.69 o                         
  -7   0   8         15.63         10.89         3.41 o                         
  -6   0   8          0.24          2.41         1.51 o                         
  -5   0   8        368.05        384.59        22.37 o                         
  -4   0   8         26.70         12.75         3.16 o                         
  -3   0   8          6.56          2.77         1.21 o                         
  -2   0   8         58.29         49.03         5.20 o                         
  -1   0   8        230.80        205.73        21.62 o                         
   0   0   8        514.73        494.88        13.42 o                         
   1   0   8          0.59          2.13         1.62 o                         
   2   0   8         46.35         43.19         4.93 o                         
   3   0   8         65.91         92.56         8.43 o                         
   4   0   8        264.41        274.88         8.91 o                         
   5   0   8        391.91        397.96        10.78 o                         
   6   0   8         45.24         40.36         5.00 o                         
   7   0   8         11.93         11.69         3.38 o                         
   8   0   8          2.48          6.08         4.02 o                         
   9   0   8         24.71         30.86         4.79 o                         
  10   0   8         20.80         15.44         3.38 o                         
  11   0   8         47.48         50.98         6.60 o                         
  12   0   8         44.69         59.14         7.86 o                         
 -18   1   8         33.74         26.48        10.48 o                         
 -17   1   8          9.04          8.33         3.80 o                         
 -16   1   8          7.43          4.35         2.15 o                         
 -15   1   8         41.31         42.23         5.02 o                         
 -14   1   8          0.00          1.99         2.21 o                         
 -13   1   8         30.44         23.45         3.07 o                         
 -12   1   8         28.48         27.38         3.12 o                         
 -11   1   8         26.22         24.35         8.79 o                         
 -10   1   8         22.32         22.73         3.38 o                         
  -9   1   8        110.48        102.78         3.99 o                         
  -8   1   8         10.10         11.76         2.51 o                         
  -7   1   8          0.88          0.15         1.36 o                         
  -6   1   8         83.47         84.82         3.23 o                         
  -5   1   8        250.91        252.79        13.10 o                         
  -4   1   8         48.20         42.13         3.32 o                         
  -3   1   8          0.43          1.97         0.59 o                         
  -2   1   8         18.60         16.53         2.44 o                         
  -1   1   8         17.94         14.92         1.70 o                         
   0   1   8         86.17         84.91         6.25 o                         
   1   1   8        183.31        165.04        11.34 o                         
   2   1   8         65.27         64.38         6.32 o                         
   3   1   8         28.99         31.47         3.31 o                         
   4   1   8         98.58         95.76         5.06 o                         
   5   1   8          1.43          3.48         2.47 o                         
   6   1   8        192.28        172.42         7.26 o                         
   7   1   8         64.77         77.16         6.88 o                         
   8   1   8          5.24          4.03         1.94 o                         
   9   1   8          9.13          4.98         2.69 o                         
  10   1   8         14.10         15.96         2.82 o                         
  11   1   8          0.54          2.05         1.95 o                         
  12   1   8          2.40          5.61         3.16 o                         
 -18   2   8          0.24         -1.12         2.23 o                         
 -17   2   8          1.37          3.28         2.94 o                         
 -16   2   8         24.66         20.45         2.93 o                         
 -15   2   8         10.71         10.92         4.25 o                         
 -14   2   8          7.30          7.82         2.90 o                         
 -13   2   8          0.55          0.70         1.85 o                         
 -12   2   8          1.76          1.54         1.78 o                         
 -11   2   8         52.93         45.00         3.37 o                         
 -10   2   8         41.80         42.39         3.01 o                         
  -9   2   8         90.46         95.68         4.05 o                         
  -8   2   8        141.58        138.63        11.91 o                         
  -7   2   8         88.69        101.47         3.83 o                         
  -6   2   8        215.79        218.50        13.73 o                         
  -5   2   8          7.06          6.67         3.75 o                         
  -4   2   8         72.13         61.45         6.25 o                         
  -3   2   8          0.25          0.80         0.85 o                         
  -2   2   8         25.45         21.89         4.29 o                         
  -1   2   8        123.16        140.38        13.41 o                         
   0   2   8         88.79         82.98         6.89 o                         
   1   2   8        147.07        137.75        16.18 o                         
   2   2   8        303.81        308.09        25.00 o                         
   3   2   8         22.82         22.13         7.35 o                         
   4   2   8         25.91         19.54         3.90 o                         
   5   2   8         22.04         21.61         6.18 o                         
   6   2   8         28.92         31.35         2.90 o                         
   7   2   8         21.48         22.69         2.99 o                         
   8   2   8         55.26         48.67         6.81 o                         
   9   2   8         11.30         14.34         3.57 o                         
  10   2   8          0.61          6.44         3.17 o                         
  11   2   8          0.15          1.09         2.93 o                         
 -17   3   8          0.14          2.06         3.80 o                         
 -16   3   8          0.02         11.73         5.26 o                         
 -15   3   8         11.51         12.51         4.53 o                         
 -14   3   8         35.52         32.08         5.50 o                         
 -13   3   8          0.01         -1.88         2.94 o                         
 -12   3   8         21.88         14.12         2.59 o                         
 -11   3   8         33.00         40.88         5.71 o                         
 -10   3   8         14.29         14.33         4.68 o                         
  -9   3   8        100.41        122.92         9.01 o                         
  -8   3   8         28.18         29.15         3.86 o                         
  -7   3   8         57.25         57.36         4.55 o                         
  -6   3   8         23.17         19.63         2.67 o                         
  -5   3   8          0.43          0.61         1.10 o                         
  -4   3   8         72.55         83.10         8.27 o                         
  -3   3   8        401.73        407.06        40.74 o                         
  -2   3   8        298.53        318.00        36.76 o                         
  -1   3   8         97.48         94.40        14.50 o                         
   0   3   8        112.62        117.80        12.99 o                         
   1   3   8        191.52        191.08        18.85 o                         
   2   3   8          0.10          1.15         0.92 o                         
   3   3   8         20.03         19.12         4.39 o                         
   4   3   8         24.71         20.73         3.80 o                         
   5   3   8         66.21         78.47        11.27 o                         
   6   3   8         10.58         13.75         2.50 o                         
   7   3   8          4.57          0.75         2.93 o                         
   8   3   8          4.27          6.82         4.07 o                         
   9   3   8          4.24         -1.72         3.48 o                         
  10   3   8          1.25          3.14         3.88 o                         
  11   3   8          0.05         -0.50         3.33 o                         
 -16   4   8          1.90          0.90         3.31 o                         
 -15   4   8          7.23          4.17         3.64 o                         
 -14   4   8         12.18         18.22         4.98 o                         
 -13   4   8          7.08          7.08         3.31 o                         
 -12   4   8          2.37          2.54         3.08 o                         
 -11   4   8          7.46          1.09         2.91 o                         
 -10   4   8          0.74          4.86         3.23 o                         
  -9   4   8         15.99         16.00         2.76 o                         
  -8   4   8          1.30          1.41         2.67 o                         
  -7   4   8        141.46        164.13        18.29 o                         
  -6   4   8         10.46          8.50         4.48 o                         
  -5   4   8        183.36        196.40         8.61 o                         
  -4   4   8        150.99        161.03        23.60 o                         
  -3   4   8         41.13         53.93         4.53 o                         
  -2   4   8          9.06          7.35         2.39 o                         
  -1   4   8          0.27          4.99         2.25 o                         
   0   4   8          0.18          1.44         1.62 o                         
   1   4   8          2.46          2.12         1.68 o                         
   2   4   8         44.09         48.26         7.41 o                         
   3   4   8          6.35          9.98         3.04 o                         
   4   4   8         22.69         14.74         3.80 o                         
   5   4   8         43.21         52.94        10.16 o                         
   6   4   8         20.72         16.80         3.55 o                         
   7   4   8          0.10          9.13         3.30 o                         
   8   4   8          0.16         12.61         3.48 o                         
   9   4   8         29.88         37.50         9.60 o                         
  10   4   8          0.02          9.71         3.68 o                         
 -14   5   8          2.53          2.72         3.45 o                         
 -13   5   8          1.82          3.48         3.45 o                         
 -12   5   8          4.83          7.24         3.64 o                         
 -11   5   8          4.43          4.09         3.33 o                         
 -10   5   8          3.20          5.00         3.42 o                         
  -9   5   8         30.34         35.47         3.93 o                         
  -8   5   8         76.58         93.01        10.90 o                         
  -7   5   8          0.04          0.08         1.88 o                         
  -6   5   8         42.03         48.96         5.05 o                         
  -5   5   8         32.48         41.88         7.65 o                         
  -4   5   8          5.68          7.58         2.89 o                         
  -3   5   8          3.61          7.04         2.29 o                         
  -2   5   8         15.38         17.88         2.99 o                         
  -1   5   8         50.32         56.04         8.50 o                         
   0   5   8         23.25         28.08         5.23 o                         
   1   5   8         14.58         17.20         3.95 o                         
   2   5   8          7.30         15.21         3.11 o                         
   3   5   8          6.01          5.52         2.93 o                         
   4   5   8          5.65          3.23         2.54 o                         
   5   5   8          0.12         -0.24         3.26 o                         
   6   5   8          3.95          8.86         3.04 o                         
   7   5   8          2.45          8.06         2.69 o                         
   8   5   8          1.31          1.59         3.54 o                         
 -12   6   8          1.18          2.34         4.98 o                         
 -11   6   8          6.84          4.40         2.36 o                         
 -10   6   8         22.35         15.08         4.87 o                         
  -9   6   8          7.41          3.40         1.88 o                         
  -8   6   8          9.82         13.23         2.67 o                         
  -7   6   8         29.52         42.60         8.12 o                         
  -6   6   8          5.11          2.74         2.60 o                         
  -5   6   8          0.52          4.48         3.04 o                         
  -4   6   8          0.00          2.30         2.36 o                         
  -3   6   8          2.27          3.78         1.51 o                         
  -2   6   8         18.64         23.70         5.29 o                         
  -1   6   8          6.00          4.36         2.10 o                         
   0   6   8          6.07         10.06         4.02 o                         
   1   6   8          0.08          6.57         3.04 o                         
   2   6   8          5.00          4.93         1.95 o                         
   3   6   8          0.52          6.34         2.94 o                         
   4   6   8          5.94          3.16         3.18 o                         
   5   6   8          0.74          2.20         2.29 o                         
   6   6   8          0.71          5.43         2.13 o                         
  -9   7   8         11.36         16.05         3.36 o                         
  -8   7   8          0.27          2.85         3.23 o                         
  -7   7   8          2.23          6.28         2.20 o                         
  -6   7   8          4.12          4.52         2.63 o                         
  -5   7   8         15.60         20.06         3.84 o                         
  -4   7   8          1.32         -0.24         2.03 o                         
  -3   7   8         26.82         32.14         5.49 o                         
  -2   7   8          8.85          3.33         2.00 o                         
  -1   7   8          0.47          1.44         1.79 o                         
   0   7   8          0.85          6.43         2.16 o                         
   1   7   8          8.05          5.91         3.95 o                         
   2   7   8         14.76          1.34         2.20 o                         
 -17   1   9          0.25         -0.84         2.25 o                         
 -16   1   9          0.98          0.43         2.00 o                         
 -15   1   9          0.04          2.24         2.04 o                         
 -14   1   9          1.98          1.78         3.36 o                         
 -13   1   9          7.73          6.36         2.31 o                         
 -12   1   9         88.30         87.32         5.22 o                         
 -11   1   9         41.60         36.04         3.16 o                         
 -10   1   9          4.26          2.95         1.86 o                         
  -9   1   9         34.47         30.11         3.04 o                         
  -8   1   9         46.81         42.93         4.27 o                         
  -7   1   9          6.68          8.57         1.07 o                         
  -6   1   9         60.27         74.67         7.55 o                         
  -5   1   9         60.87         53.78         6.39 o                         
  -4   1   9         31.14         24.50         2.54 o                         
  -3   1   9          5.29          5.48         1.49 o                         
  -2   1   9          0.00          2.98         1.17 o                         
  -1   1   9         23.52         16.90         2.51 o                         
   0   1   9          0.72          4.04         1.30 o                         
   1   1   9         23.59         17.44         2.72 o                         
   2   1   9         13.16         12.26         2.27 o                         
   3   1   9        225.82        204.72        34.37 o                         
   4   1   9         17.50         18.71         2.05 o                         
   5   1   9          2.49          3.45         2.22 o                         
   6   1   9          6.02          1.65         1.82 o                         
   7   1   9         15.80         13.05         3.52 o                         
   8   1   9         39.14         48.38         5.64 o                         
   9   1   9         47.62         51.00         6.37 o                         
  10   1   9          9.21         11.43         3.51 o                         
 -17   2   9          1.53          3.74         3.40 o                         
 -16   2   9          2.05          8.06         4.61 o                         
 -15   2   9          5.00          4.08         3.24 o                         
 -14   2   9          3.27          3.94         3.31 o                         
 -13   2   9          2.45          1.84         2.00 o                         
 -12   2   9         22.26         16.01         3.42 o                         
 -11   2   9         87.25         90.70         8.30 o                         
 -10   2   9         21.20         25.77         4.40 o                         
  -9   2   9         42.57         39.16         3.48 o                         
  -8   2   9         19.84         23.85         3.82 o                         
  -7   2   9         11.25         11.16         2.47 o                         
  -6   2   9         90.38         94.08         9.76 o                         
  -5   2   9          0.35          4.24         1.35 o                         
  -4   2   9         21.08         22.60         3.06 o                         
  -3   2   9         12.51         19.06         3.58 o                         
  -2   2   9         38.33         42.59         3.48 o                         
  -1   2   9          0.21         -0.17         2.12 o                         
   0   2   9          0.53          2.16         1.68 o                         
   1   2   9          0.94          1.72         1.92 o                         
   2   2   9         45.23         48.56         6.31 o                         
   3   2   9          0.16          2.94         1.66 o                         
   4   2   9          2.80          4.58         2.73 o                         
   5   2   9         47.64         51.63         8.33 o                         
   6   2   9          0.33          3.92         3.17 o                         
   7   2   9          1.06          3.68         3.24 o                         
   8   2   9          0.90          2.87         3.28 o                         
   9   2   9          6.87          5.69         3.74 o                         
 -16   3   9          0.02          1.24         3.54 o                         
 -15   3   9          0.69          1.32         3.55 o                         
 -14   3   9          9.84          9.54         3.88 o                         
 -13   3   9          4.60          1.54         3.30 o                         
 -12   3   9          2.14          4.62         4.26 o                         
 -11   3   9          0.26         -2.81         2.81 o                         
 -10   3   9          4.28          2.36         3.04 o                         
  -9   3   9        102.88        114.00        16.14 o                         
  -8   3   9          1.11         -0.55         2.06 o                         
  -7   3   9         50.14         46.69         8.68 o                         
  -6   3   9          1.16          7.03         1.83 o                         
  -5   3   9          9.74         17.80         2.40 o                         
  -4   3   9         42.96         49.16         5.74 o                         
  -3   3   9          5.54          5.91         2.22 o                         
  -2   3   9         27.59         26.73         4.53 o                         
  -1   3   9         20.75         22.50         2.93 o                         
   0   3   9          1.92          2.03         1.35 o                         
   1   3   9          7.87          7.73         2.26 o                         
   2   3   9          2.02          5.39         2.26 o                         
   3   3   9          5.91          4.15         2.62 o                         
   4   3   9          4.98          1.68         1.93 o                         
   5   3   9          2.10          4.96         2.16 o                         
   6   3   9          5.04          6.04         2.26 o                         
   7   3   9          3.52          4.48         3.70 o                         
   8   3   9          2.42         -1.27         3.37 o                         
   9   3   9          9.81         14.71         4.32 o                         
 -15   4   9          0.03          2.33         3.60 o                         
 -14   4   9          1.32          4.79         3.91 o                         
 -13   4   9          5.94          8.20         3.91 o                         
 -12   4   9         15.79         23.83         5.02 o                         
 -11   4   9          6.01          4.51         3.13 o                         
 -10   4   9          4.01          3.73         2.86 o                         
  -9   4   9          0.13          1.45         2.03 o                         
  -8   4   9         14.79          9.22         2.89 o                         
  -7   4   9          8.58          8.80         2.23 o                         
  -6   4   9         71.66         73.65        10.63 o                         
  -5   4   9         76.83         78.55         6.89 o                         
  -4   4   9          0.91         -1.00         2.54 o                         
  -3   4   9         60.68         61.37         7.28 o                         
  -2   4   9          3.96          8.74         2.73 o                         
  -1   4   9          4.72          6.00         1.90 o                         
   0   4   9          2.26         -1.44         2.54 o                         
   1   4   9         12.28          9.15         3.50 o                         
   2   4   9          9.26          7.55         2.89 o                         
   3   4   9          7.38         10.38         2.12 o                         
   4   4   9          3.34         -1.63         2.69 o                         
   5   4   9          1.80          2.60         2.47 o                         
   6   4   9          1.06          3.44         2.10 o                         
   7   4   9          3.27          3.47         3.51 o                         
 -13   5   9          2.45         -0.37         3.34 o                         
 -12   5   9         13.85         15.66         2.92 o                         
 -11   5   9          8.91          4.42         3.35 o                         
 -10   5   9          8.02          3.97         2.82 o                         
  -9   5   9          4.29          6.46         4.66 o                         
  -8   5   9         11.08          5.76         1.22 o                         
  -7   5   9          0.01          2.95         1.51 o                         
  -6   5   9          5.43          2.77         2.76 o                         
  -5   5   9          2.85          6.14         1.89 o                         
  -4   5   9         19.01         14.98         3.82 o                         
  -3   5   9          0.21          3.37         3.81 o                         
  -2   5   9          4.72         12.96         4.63 o                         
  -1   5   9          1.53         -1.88         3.21 o                         
   0   5   9         18.81         22.05         3.51 o                         
   1   5   9          3.39          4.11         2.70 o                         
   2   5   9         19.65         23.10         4.38 o                         
   3   5   9          6.29         13.36         3.61 o                         
   4   5   9         15.35         16.19         4.14 o                         
   5   5   9          3.84          4.07         3.40 o                         
   6   5   9         12.78         17.73         6.77 o                         
 -10   6   9          0.00          2.02         1.73 o                         
  -9   6   9          2.96          6.74         3.19 o                         
  -8   6   9          0.09          2.64         1.55 o                         
  -7   6   9          2.65          1.52         1.85 o                         
  -6   6   9          1.05          9.58         3.31 o                         
  -5   6   9          5.69          4.90         2.62 o                         
  -4   6   9          4.22         18.68         3.98 o                         
  -3   6   9         13.00         11.33         3.16 o                         
  -2   6   9          4.79          8.20         2.46 o                         
  -1   6   9          0.06          1.58         2.54 o                         
   0   6   9          0.62         -0.30         3.11 o                         
   1   6   9          0.35          7.38         2.72 o                         
   2   6   9          2.64          1.36         1.86 o                         
   3   6   9          0.30         -2.81         3.16 o                         
 -16   0  10          4.86         -0.58         2.77 o                         
 -15   0  10         12.78         13.68         4.51 o                         
 -14   0  10          0.97          0.84         2.66 o                         
 -13   0  10          1.60          4.18         2.72 o                         
 -12   0  10          0.70          4.44         2.49 o                         
 -11   0  10          7.23          9.07         4.01 o                         
 -10   0  10          6.36          6.94         3.80 o                         
  -9   0  10         65.99         65.56         4.95 o                         
  -8   0  10        103.27         88.98        10.57 o                         
  -7   0  10          6.65          5.63         2.05 o                         
  -6   0  10          1.36         -0.37         2.49 o                         
  -5   0  10        101.56         98.58        14.22 o                         
  -4   0  10         84.35         79.73        12.38 o                         
  -3   0  10         12.60         14.56         3.84 o                         
  -2   0  10         65.42         54.86         7.51 o                         
  -1   0  10        118.79         99.04        11.24 o                         
   0   0  10         39.99         39.89         5.39 o                         
   1   0  10         57.77         58.45        11.02 o                         
   2   0  10         15.92         16.53         2.84 o                         
   3   0  10         82.00         59.69        10.60 o                         
   4   0  10         40.40         45.83         5.81 o                         
   5   0  10         10.87          4.82         2.66 o                         
   6   0  10          0.11          6.06         3.97 o                         
 -15   1  10          6.31          2.81         3.31 o                         
 -14   1  10          6.13          4.12         3.04 o                         
 -13   1  10          1.17          0.11         1.95 o                         
 -12   1  10          7.58          4.25         2.02 o                         
 -11   1  10          8.70         11.60         2.61 o                         
 -10   1  10         18.87         14.77         2.01 o                         
  -9   1  10         65.13         59.23         3.36 o                         
  -8   1  10          0.43          3.01         0.96 o                         
  -7   1  10         15.42         14.54         1.98 o                         
  -6   1  10         61.30         49.95         6.84 o                         
  -5   1  10         21.32         24.50         2.78 o                         
  -4   1  10        107.39         98.47        15.67 o                         
  -3   1  10         25.74         21.31         7.59 o                         
  -2   1  10          4.54          3.17         2.06 o                         
  -1   1  10         21.10         23.23         4.35 o                         
   0   1  10         47.47         56.42         8.44 o                         
   1   1  10          5.96          9.58         2.84 o                         
   2   1  10         21.57         22.82         2.52 o                         
   3   1  10          2.49          7.68         1.69 o                         
   4   1  10         12.13          8.96         1.82 o                         
   5   1  10          6.97          8.87         3.31 o                         
   6   1  10          0.03          2.53         2.87 o                         
   7   1  10          0.28          4.45         2.23 o                         
 -15   2  10          0.72          6.06         3.33 o                         
 -14   2  10          4.49          2.86         2.94 o                         
 -13   2  10          0.83          1.69         2.90 o                         
 -12   2  10          8.62          7.19         4.14 o                         
 -11   2  10          0.28          5.56         4.28 o                         
 -10   2  10          0.49          2.35         1.90 o                         
  -9   2  10         14.15          8.28         2.57 o                         
  -8   2  10         11.66          4.69         2.11 o                         
  -7   2  10         43.07         41.24         5.04 o                         
  -6   2  10          4.24          5.67         2.00 o                         
  -5   2  10         79.40         80.81        13.46 o                         
  -4   2  10          9.40          7.76         2.89 o                         
  -3   2  10         40.10         37.14         6.82 o                         
  -2   2  10         15.77         14.76         4.22 o                         
  -1   2  10          8.70         13.72         2.73 o                         
   0   2  10         26.01         31.91         4.85 o                         
   1   2  10          7.78         10.12         3.08 o                         
   2   2  10          4.11          1.92         1.92 o                         
   3   2  10          0.95         -0.40         2.73 o                         
   4   2  10         14.84         20.07         5.15 o                         
   5   2  10          9.30          6.57         2.23 o                         
   6   2  10          0.29          2.70         4.05 o                         
   7   2  10          3.27          5.46         2.54 o                         
 -14   3  10          0.55          1.92         3.53 o                         
 -13   3  10          4.44          5.52         3.51 o                         
 -12   3  10          1.23          5.59         4.75 o                         
 -11   3  10          1.92          3.46         2.09 o                         
 -10   3  10          6.69          5.99         5.59 o                         
  -9   3  10          0.00          0.67         3.20 o                         
  -8   3  10          1.34          1.27         1.80 o                         
  -7   3  10          0.55          6.05         2.04 o                         
  -6   3  10          4.70          6.98         2.77 o                         
  -5   3  10          0.57         -1.25         2.62 o                         
  -4   3  10         15.40         10.59         3.01 o                         
  -3   3  10         30.33         29.58         3.92 o                         
  -2   3  10          0.43          2.19         2.26 o                         
  -1   3  10         18.18         16.40         2.96 o                         
   0   3  10          1.05          2.23         1.93 o                         
   1   3  10          0.48          3.64         2.00 o                         
   2   3  10          4.69          1.48         2.32 o                         
   3   3  10          5.39          0.88         2.63 o                         
   4   3  10          9.59          8.44         1.49 o                         
   5   3  10         22.62         25.80         6.40 o                         
   6   3  10         27.71         30.19         5.83 o                         
 -12   4  10          1.90          2.01         2.71 o                         
 -11   4  10         10.77         13.56         2.18 o                         
 -10   4  10         41.50         41.33         4.83 o                         
  -9   4  10          0.22          1.50         2.66 o                         
  -8   4  10          9.84         12.53         4.65 o                         
  -7   4  10          2.16          1.22         1.75 o                         
  -6   4  10          1.50         -0.30         2.96 o                         
  -5   4  10          0.04          0.14         1.45 o                         
  -4   4  10          0.01          7.93         1.86 o                         
  -3   4  10          6.51          3.23         2.80 o                         
  -2   4  10          0.28          3.11         2.56 o                         
  -1   4  10          0.01          3.35         2.74 o                         
   0   4  10          2.12         -0.38         3.90 o                         
   1   4  10         40.58         37.14         6.23 o                         
   2   4  10         35.53         46.77         7.51 o                         
   3   4  10          0.33         -1.51         3.38 o                         
   4   4  10          0.78         -1.11         3.35 o                         
 -10   5  10         18.51         15.94         2.90 o                         
  -9   5  10          2.74          2.91         2.40 o                         
  -8   5  10         20.36         22.29         4.02 o                         
  -7   5  10         15.89         20.47         4.04 o                         
  -6   5  10          4.13          7.88         2.63 o                         
  -5   5  10          3.40          4.21         2.56 o                         
  -4   5  10          1.21          9.08         3.06 o                         
  -3   5  10          7.93         13.53         2.81 o                         
  -2   5  10          9.33         16.69         5.12 o                         
  -1   5  10          0.02         -0.55         3.28 o                         
   0   5  10          6.02         -1.71         3.45 o                         
   1   5  10          4.83          5.84         3.33 o                         
   2   5  10          1.27         -0.64         3.99 o                         
 -13   1  11          0.41          7.43         4.05 o                         
 -12   1  11         18.75          8.62         3.03 o                         
 -11   1  11          0.02          0.74         1.48 o                         
 -10   1  11          6.56          3.07         2.20 o                         
  -9   1  11          0.45          0.90         1.77 o                         
  -8   1  11          2.42         -0.48         1.98 o                         
  -7   1  11         17.42         13.19         2.74 o                         
  -6   1  11          2.64          4.86         3.20 o                         
  -5   1  11          0.81          5.17         3.61 o                         
  -4   1  11          1.12          4.66         2.27 o                         
  -3   1  11          1.03          4.35         2.64 o                         
  -2   1  11          2.44          4.73         3.08 o                         
  -1   1  11          3.64          3.74         1.59 o                         
   0   1  11          0.10          3.68         1.29 o                         
   1   1  11         12.09         11.83         2.25 o                         
   2   1  11         15.90         27.46         4.63 o                         
   3   1  11         29.01         23.31         4.32 o                         
   4   1  11          4.39          6.24         4.25 o                         
 -12   2  11          0.08          2.08         1.37 o                         
 -11   2  11         23.07         15.04         2.58 o                         
 -10   2  11         17.93         16.48         3.11 o                         
  -9   2  11          2.95          2.28         1.23 o                         
  -8   2  11          4.13          3.37         1.89 o                         
  -7   2  11          1.34          1.09         2.54 o                         
  -6   2  11          1.43          3.21         1.58 o                         
  -5   2  11          1.57         -0.51         2.54 o                         
  -4   2  11          0.12          0.97         1.55 o                         
  -3   2  11         22.74         17.73         2.91 o                         
  -2   2  11         20.85         15.68         4.26 o                         
  -1   2  11         16.81         17.80         3.27 o                         
   0   2  11          5.32          5.09         1.81 o                         
   1   2  11         35.46         40.78         4.42 o                         
   2   2  11          2.56          4.80         1.95 o                         
   3   2  11          3.38          3.91         2.46 o                         
   4   2  11          2.31          7.04         3.81 o                         
 -11   3  11          4.10          4.21         4.87 o                         
 -10   3  11          2.55          4.59         2.23 o                         
  -9   3  11         18.33         17.63         2.88 o                         
  -8   3  11          2.60          3.08         3.53 o                         
  -7   3  11         17.05         21.31         4.72 o                         
  -6   3  11          1.44          2.94         3.03 o                         
  -5   3  11          2.81          3.30         1.54 o                         
  -4   3  11          0.32          7.97         2.81 o                         
  -2   3  11         15.70         20.11         3.81 o                         
  -1   3  11          0.32          0.54         1.45 o                         
   0   3  11          2.18          0.36         2.12 o                         
   1   3  11         11.53         14.47         2.87 o                         
   2   3  11          9.60         10.76         2.99 o                         
  -9   4  11          1.12          5.19         4.45 o                         
  -8   4  11         10.33         10.28         3.06 o                         
  -7   4  11          0.01          6.50         2.64 o                         
  -6   4  11          9.13          8.15         2.39 o                         
  -5   4  11          1.15         -0.41         3.18 o                         
  -4   4  11          4.96          3.82         2.13 o                         
  -3   4  11          6.95         11.05         2.91 o                         
  -2   4  11          7.21          4.99         1.86 o                         
  -1   4  11          4.94          3.50         2.86 o                         
   0   4  11          7.37          3.08         2.37 o                         
  -7   2  12         19.25         16.12         2.89 o                         
  -6   2  12          6.91          5.25         2.13 o                         
  -5   2  12          1.36         -1.55         3.00 o                         
  -4   2  12          1.60          3.77         2.91 o                         
  -3   2  12          6.97          2.39         2.00 o                         
  -2   2  12          6.51          5.12         2.30 o                         
                                                                                
